# Supplementary material for: The Discovery of phiAGATE, A Novel Phage Infecting Bacillus pumilus, Leads to New Insights into the Phylogeny of the Subfamily Spounavirinae
Source: PLoS One. 2014 Jan 23;9(1):e86632. doi: 10.1371/journal.pone.0086632 (PMC3900605; doi:10.1371/journal.pone.0086632)
Supplement: Table S1 — Protein markers and the results of their BLAST analysis. Sheet 1 includes a description of all marker protein sequences used in phylogenetic analyses. Sheets 2–8 list 20 top scoring hits obtained for each marker from every analyzed phage during BLASTp searches against the non-redundant protein database. The taxonomic position of each BLAST hit is highlighted by the following colors: green (Spounavirinae), blue (Myoviruses with no subfamily or genus affiliation), red (Tevenvirinae), light brown (unclassified phages) or yellow (Bacteria). Records marked with “*” contain ambiguous annotations (in-record classification: “unclassified ssRNA viruses” inconsistent with provided literature data) and were marked as unclassified and excluded from further analyses. (XLS) [file pone.0086632.s004.xls]

## Sheet: Complete list of marker protein
Analysis	Phage Name	Protein name	Length	Accession	Corresponding domain detected
DNA polymerase	Bacillus phage B4	putative DNA polymerase 2	1133	AEZ65993.1	yes
	Bacillus phage B5S	putative DNA polymerase 2	1133	AEW47429.1	yes
	Bacillus phage Bastille	DNA polymerase	724	YP_006907385.1	yes
	Bacillus phage BCP78	putative DNA polymerase 2	1112	AEW47169.1	yes
	Bacillus phage BCU4	putative DNA polymerase	1112	AEW47658.1	yes
	Bacillus phage BPS13	putative DNA polymerase	1033	AEZ50373.1	yes
	Bacillus phage phiAGATE	putative DNA polymerase A.1	883	AGB62743.1	yes
	Bacillus phage SPO1	gp31	925	YP_002300417.1	yes
	Bacillus phage W.Ph.	gp87	748	ADH03233.1	yes
	Brochothrix phage A9	gp140	700	YP_004301473.1	yes
	Enterococcus phage phiEF24C	putative DNA polymerase	1023	YP_001504170.1	yes
	Lactobacillus phage LP65	hypothetical protein	988	YP_164694.1	yes
	Listeria phage A511	gp138	730	YP_001468518.1	yes
	Listeria phage P100	gp69	702	AAY53372.1	yes
	Staphylococcus phage 676Z	PolA	1072	AFN38365.1	yes
	Staphylococcus phage A3R	PolA	1072	AFN38171.1	yes
	Staphylococcus phage A5W	gp ORF118	447	ACB89111.1	yes
	Staphylococcus phage Fi200W	PolA	1072	AFN38577.1	yes
	Staphylococcus phage G1	ORF019	447	YP_240955.1	yes
	Staphylococcus phage GH15	putative DNA polymerase	1072	YP_007002264.1	yes
	Staphylococcus phage ISP	hypothetical protein	447	CCA65792.1	yes
	Staphylococcus phage JD007	DNA polymerase	776	AFV50879.1	yes
	Staphylococcus phage K	putative DNA polymerase	1072	YP_024516.1	yes
	Staphylococcus phage MSA6	PolA	1072	AFN38789.1	yes
	Staphylococcus phage P4W	PolA	1072	AFN39000.1	yes
	Staphylococcus phage Sb-1	ORF019-like protein	447	AEJ79811.1	yes
	Staphylococcus phage Staph1N	PolAn/PolAm/PolAc	1072	AFN37961.1	yes
	Staphylococcus phage Twort	ORF004	1067	YP_238608.1	yes
helicase	Bacillus phage B4	putative helicase 1	488	AEZ66026.1	yes
	Bacillus phage B5S	putative DNA helicase	488	AEW47462.1	yes
	Bacillus phage Bastille	helicase	496	YP_006907337.1	yes
	Bacillus phage BCP78	putative DNA helicase	489	AEW47192.1	yes
	Bacillus phage BCU4	putative helicase 1	489	AEW47680.1	yes
	Bacillus phage BPS13	putative helicase 1	492	AEZ50409.1	yes
	Bacillus phage phiAGATE	putative helicase	490	AGB62778.1	yes
	Bacillus phage SPO1	gp21.1	456	YP_002300383.1	yes
	Bacillus phage W.Ph.	gp46	492	ADH03192.1	yes
	Brochothrix phage A9	gp115	503	YP_004301448.1	no
	Enterococcus phage phiEF24C	putative helicase	490	YP_001504154.1	yes
	Lactobacillus phage LP65	hypothetical protein	496	YP_164711.1	yes
	Listeria phage A511	gp113	487	YP_001468493.1	yes
	Listeria phage P100	gp44	487	AAY53347.1	yes
	Staphylococcus phage 676Z	DhlB	480	AFN38349.1	yes
	Staphylococcus phage A3R	DhlB	480	AFN38155.1	yes
	Staphylococcus phage A5W	gp ORF100	312	ACB89093.1	yes
	Staphylococcus phage Fi200W	DhlB	480	AFN38561.1	yes
	Staphylococcus phage G1	ORF015	480	YP_240937.1	yes
	Staphylococcus phage GH15	putative helicase	467	YP_007002247.1	yes
	Staphylococcus phage ISP	hypothetical protein	480	CCA65774.1	yes
	Staphylococcus phage JD007	helicase	480	AFV50897.1	yes
	Staphylococcus phage K	putative helicase	480	YP_024501.1	yes
	Staphylococcus phage MSA6	DhlB	480	AFN38773.1	yes
	Staphylococcus phage P4W	DhlB	480	AFN38984.1	yes
	Staphylococcus phage Sb-1	putative DNA helicase subunit	480	AEJ79749.1	yes
	Staphylococcus phage Staph1N	DhlB	480	AFN37945.1	yes
	Staphylococcus phage Twort	ORF014	480	YP_238585.1	yes
major capsid protein	Bacillus phage B4	putative capsid protein	479	AEZ66059.1	n/a
	Bacillus phage B5S	putative major capsid protein	479	AEW47495.1	n/a
	Bacillus phage Bastille	major capsid protein	479	YP_006907308.1	n/a
	Bacillus phage BCP78	putative major capsid protein	482	AEW47228.1	n/a
	Bacillus phage BCU4	putative major capsid protein	482	AEW47716.1	n/a
	Bacillus phage BPS13	putative capsid protein	478	AEZ50440.1	n/a
	Bacillus phage phiAGATE	putative major capsid protein	474	AGB62606.1	n/a
	Bacillus phage SPO1	gp6.1	468	YP_002300349.1	n/a
	Bacillus phage W.Ph.	gp15	480	ADH03161.1	n/a
	Brochothrix phage A9	gp88	457	YP_004301421.1	n/a
	Enterococcus phage phiEF24C	putative major capsid protein	464	YP_001504125.1	n/a
	Lactobacillus phage LP65	hypothetical protein	514	YP_164744.1	n/a
	Listeria phage A511	major capsid protein precursor	467	YP_001468466.1	n/a
	Listeria phage P100	Cps	468	AAY53320.1	n/a
	Staphylococcus phage 676Z	Mcp	463	AFN38316.1	n/a
	Staphylococcus phage A3R	Mcp	463	AFN38122.1	n/a
	Staphylococcus phage A5W	gp ORF067	463	ACB89060.1	n/a
	Staphylococcus phage Fi200W	Mcp	463	AFN38528.1	n/a
	Staphylococcus phage G1	ORF016	463	YP_240903.1	n/a
	Staphylococcus phage GH15	putative capsid protein	463	YP_007002215.1	n/a
	Staphylococcus phage ISP	hypothetical protein	463	CCA65742.1	n/a
	Staphylococcus phage JD007	major capsid protein	463	AFV50711.1	n/a
	Staphylococcus phage K	putative capsid protein	463	YP_024474.1	n/a
	Staphylococcus phage MSA6	Mcp	463	AFN38741.1	n/a
	Staphylococcus phage P4W	Mcp	463	AFN38951.1	n/a
	Staphylococcus phage Sb-1	major capsid protein	463	AEJ79717.1	n/a
	Staphylococcus phage Staph1N	Mcp	463	AFN37913.1	n/a
	Staphylococcus phage Twort	ORF016	462	YP_238545.1	n/a
portal protein	Bacillus phage B4	putative portal protein	575	AEZ66063.1	yes
	Bacillus phage B5S	putative portal protein	575	AEW47499.1	yes
	Bacillus phage Bastille	putative portal protein	557	YP_006907304.1	yes
	Bacillus phage BCP78	putative portal protein	558	AEW47232.1	yes
	Bacillus phage BCU4	putative portal protein	558	AEW47720.1	yes
	Bacillus phage BPS13	putative portal protein	564	AEZ50443.1	yes
	Bacillus phage phiAGATE	putative portal protein	552	AGB62609.1	yes
	Bacillus phage SPO1	gp3.1	507	YP_002300346.1	yes
	Bacillus phage W.Ph.	gp12	567	ADH03158.1	yes
	Brochothrix phage A9	gp83	359	YP_004301416.1	yes
	Enterococcus phage phiEF24C	putative portal protein	574	YP_001504121.1	yes
	Lactobacillus phage LP65	hypothetical protein	535	YP_164747.1	yes
	Listeria phage A511	gp83	551	YP_001468463.1	yes
	Listeria phage P100	gp14	547	AAY53317.1	yes
	Staphylococcus phage 676Z	Prt	563	AFN38313.1	yes
	Staphylococcus phage A3R	Prt	563	AFN38119.1	yes
	Staphylococcus phage A5W	gp ORF064	563	ACB89057.1	yes
	Staphylococcus phage Fi200W	Prt	563	AFN38525.1	yes
	Staphylococcus phage G1	ORF014	563	YP_240900.1	yes
	Staphylococcus phage GH15	putative portal protein	563	YP_007002212.1	yes
	Staphylococcus phage ISP	hypothetical protein	563	CCA65739.1	yes
	Staphylococcus phage JD007	portal protein	563	AFV50714.1	yes
	Staphylococcus phage K	putative portal protein	563	YP_024471.1	yes
	Staphylococcus phage MSA6	Prt	563	AFN38738.1	yes
	Staphylococcus phage P4W	Prt	563	AFN38948.1	yes
	Staphylococcus phage Sb-1	putative portal protein	563	AEJ79714.1	yes
	Staphylococcus phage Staph1N	Prt	563	AFN37910.1	yes
	Staphylococcus phage Twort	ORF012	576	YP_238542.1	yes
tail sheath protein	Bacillus phage B4	putative tail sheath protein	569	AEZ66052.1	no
	Bacillus phage B5S	putative tail sheath protein	569	AEW47488.1	no
	Bacillus phage Bastille	tail sheath protein	570	YP_006907315.1	yes
	Bacillus phage BCP78	putative tail sheath protein	568	AEW47221.1	no
	Bacillus phage BCU4	putative tail sheath protein	568	AEW47709.1	no
	Bacillus phage BPS13	tail sheath protein	577	AEZ50433.1	no
	Bacillus phage phiAGATE	putative tail sheath protein	381	AGB62627.1	yes
	Bacillus phage SPO1	gp9.1	571	YP_002300356.1	yes
	Bacillus phage W.Ph.	gp22	576	ADH03168.1	no
	Brochothrix phage A9	gp95	562	YP_004301428.1	no
	Enterococcus phage phiEF24C	putative tail sheath protein	569	YP_001504132.1	no
	Lactobacillus phage LP65	hypothetical protein	607	YP_164738.1	yes
	Listeria phage A511	tail sheath protein precursor	562	YP_001468473.1	yes
	Listeria phage P100	Tsh	562	AAY53327.1	yes
	Staphylococcus phage 676Z	Tsp	587	AFN38323.1	yes
	Staphylococcus phage A3R	Tsp	587	AFN38129.1	yes
	Staphylococcus phage A5W	gp ORF074	587	ACB89067.1	yes
	Staphylococcus phage Fi200W	Tsp	587	AFN38535.1	yes
	Staphylococcus phage G1	ORF011	587	YP_240910.1	yes
	Staphylococcus phage GH15	putative major tail sheath protein	587	YP_007002222.1	yes
	Staphylococcus phage ISP	hypothetical protein	587	CCA65749.1	yes
	Staphylococcus phage JD007	tail sheath protein	587	AFV50704.1	yes
	Staphylococcus phage K	putative major tail sheath protein	587	YP_024479.1	yes
	Staphylococcus phage MSA6	Tsp	587	AFN38748.1	yes
	Staphylococcus phage P4W	Tsp	587	AFN38958.1	yes
	Staphylococcus phage Sb-1	putative tail sheath protein	587	AEJ79724.1	yes
	Staphylococcus phage Staph1N	Tsp	587	AFN37920.1	yes
	Staphylococcus phage Twort	ORF011	587	YP_238553.1	yes
terminase, large subunit	Bacillus phage B4	terminase large subunit	591	AEZ65797.1	yes
	Bacillus phage B5S	putative terminase large subunit	598	AEW47238.1	yes
	Bacillus phage Bastille	large terminase subunit	598	YP_006907293.1	yes
	Bacillus phage BCP78	terminase large subunit	599	AEW47019.1	yes
	Bacillus phage BCU4	putative terminase large subunit	599	AEW47511.1	yes
	Bacillus phage BPS13	terminase large subunit	599	AEZ50185.1	yes
	Bacillus phage phiAGATE	putative terminase, large subunit	570	AGB62599.1	yes
	Bacillus phage SPO1	gp2.11	547	YP_002300330.1	yes
	Bacillus phage W.Ph.	gp3	599	ADH03149.1	yes
	Brochothrix phage A9	gp63	241	YP_004301396.1	no
	Enterococcus phage phiEF24C	putative large terminase	501	YP_001504114.1	yes
	Lactobacillus phage LP65	hypothetical protein	488	YP_164748.1	yes
	Listeria phage A511	gp74	517	YP_001468454.1	yes
	Listeria phage P100	gp5	517	AAY53308.1	yes
	Staphylococcus phage 676Z	Ter	605	AFN38306.1	yes
	Staphylococcus phage A3R	Ter	605	AFN38112.1	yes
	Staphylococcus phage A5W	gp ORF058	605	ACB89050.1	yes
	Staphylococcus phage Fi200W	Ter	605	AFN38518.1	yes
	Staphylococcus phage G1	ORF010	605	YP_240892.1	yes
	Staphylococcus phage GH15	putative terminase large subunit	605	YP_007002205.1	yes
	Staphylococcus phage ISP	hypothetical protein	605	CCA65731.1	yes
	Staphylococcus phage JD007	large terminase	605	AFV50721.1	yes
	Staphylococcus phage K	hypothetical protein	605	YP_024465.1	yes
	Staphylococcus phage MSA6	Ter	605	AFN38730.1	yes
	Staphylococcus phage P4W	Ter	605	AFN38941.1	yes
	Staphylococcus phage Sb-1	terminase large subunit	605	AEJ79707.1	yes
	Staphylococcus phage Staph1N	Ter	605	AFN37903.1	yes
	Staphylococcus phage Twort	ORF036	286	YP_238536.1	no

## Sheet: phiAGATE
Analysis	Query Accession	Query description	Description	Organism	Accession	E Value	% Pairwise Identity	Query coverage	Sequence Length	Taxonomy
DNA polymerase	putative DNA polymerase A.1	YP_007349336.1	putative DNA polymerase 2	Bacillus phage BCP78	YP_006907997	0	0.547	0.9762	1112	Myoviridae
			putative DNA polymerase 2	Bacillus phage B4	YP_006908429	0	0.499	0.9649	1133	Myoviridae
			putative DNA polymerase	Bacillus phage BPS13	YP_006907753	0	0.509	0.7274	1033	Myoviridae
			DNA polymerase	Bacillus phage Bastille	YP_006907385	0	0.531	0.6199	724	Spounavirinae; Spounalikevirus; unclassified SPO1-like viruses
			putative DNA polymerase	Enterococcus phage phiEF24C	YP_001504170	0	0.482	0.7229	1023	Spounavirinae; unassigned Spounavirinae
			putative DNA polymerase	Staphylococcus phage K	YP_024516	1.82e-159	0.411	0.724	1072	Spounavirinae; Twortlikevirus
			PolA	Staphylococcus phage MSA6	AFN38789	8.5e-159	0.41	0.724	1072	Spounavirinae; unclassified Spounavirinae
			PolA	Staphylococcus phage A3R	AFN38171	2.36e-158	0.41	0.724	1072	Spounavirinae; Twortlikevirus; unclassified Twortlikevirus
			gp87	Bacillus phage W.Ph.	YP_004957102	3.13e-157	0.491	0.56	748	Myoviridae
			putative DNA polymerase	Staphylococcus phage GH15	YP_007002264	1.12e-156	0.409	0.7285	1072	Spounavirinae; Twortlikevirus; unclassified Twortlikevirus
			gp138	Listeria phage A511	YP_001468518	2.14e-133	0.49	0.5622	730	Spounavirinae; Twortlikevirus
			gp69	Listeria phage P100	AAY53372	6.93e-121	0.487	0.5305	702	Spounavirinae; Twortlikevirus
			DNA polymerase	Lactobacillus phage Lb338-1	YP_002790829	1.61e-103	0.346	0.7195	1046	Myoviridae
			DNA polymerase, partial	Bacillus phage Bastille	AAO93094	1.93e-93	0.567	0.3032	279	Spounavirinae; Spounalikevirus; unclassified SPO1-like viruses
			DNA polymerase	Staphylococcus phage JD007	YP_007112944	4.33e-87	0.431	0.4129	776	Myoviridae
			gp140	Brochothrix phage A9	YP_004301473	1.29e-79	0.337	0.6131	700	Spounavirinae; unclassified Spounavirinae
			hypothetical protein	Staphylococcus phage SA11	YP_007005564	2.74e-77	0.388	0.4649	841	unclassified phages*
			ORF004	Staphylococcus phage Twort	YP_238608	2.53e-75	0.383	0.4118	1067	Spounavirinae; Twortlikevirus
			hypothetical protein LP65_gp059	Lactobacillus phage LP65	YP_164694	3.25e-70	0.317	0.6686	988	Spounavirinae; unassigned Spounavirinae
			gp ORF118	Staphylococcus phage A5W	ACB89111	2.69e-64	0.351	0.4378	447	Spounavirinae; Twortlikevirus
helicase	putative helicase	YP_007349371.1	putative helicase 1	Bacillus phage B4	YP_006908462	0	0.653	0.9898	488	Myoviridae
			putative DNA helicase	Bacillus phage BCP78	YP_006908020	0	0.628	0.9918	489	Myoviridae
			helicase	Bacillus phage Bastille	YP_006907337	0	0.564	0.9878	496	Spounavirinae; Spounalikevirus; unclassified SPO1-like viruses
			gp46	Bacillus phage W.Ph.	YP_004957061	0	0.569	0.9816	492	Myoviridae
			putative helicase 1	Bacillus phage BPS13	YP_006907789	0	0.562	0.9816	492	Myoviridae
			gp113	Listeria phage A511	YP_001468493	1.57e-117	0.398	0.9735	487	Spounavirinae; Twortlikevirus
			putative helicase	Enterococcus phage phiEF24C	YP_001504154	2.06e-114	0.396	0.9878	490	Spounavirinae; unassigned Spounavirinae
			hypothetical protein	Staphylococcus phage SA11	YP_007005586	1.58e-99	0.401	0.9327	479	unclassified phages*
			putative helicase	Staphylococcus phage K	YP_024501	2.38e-99	0.404	0.9327	480	Spounavirinae; Twortlikevirus
			putative DNA helicase subunit	Staphylococcus phage Sb-1	AEJ79749	5.66e-99	0.402	0.9327	480	Spounavirinae; Spounalikevirus; unclassified SPO1-like viruses
			putative helicase	Staphylococcus phage GH15	YP_007002247	7.22e-98	0.408	0.9041	467	Spounavirinae; Twortlikevirus; unclassified Twortlikevirus
			ORF014	Staphylococcus phage Twort	YP_238585	3.39e-91	0.394	0.9429	480	Spounavirinae; Twortlikevirus
			gp ORF100	Staphylococcus phage A5W	ACB89093	5.11e-82	0.468	0.602	312	Spounavirinae; Twortlikevirus
			gp115	Brochothrix phage A9	YP_004301448	1.28e-60	0.317	0.8286	503	Spounavirinae; unclassified Spounavirinae
			putative helicase	Lactobacillus phage Lb338-1	YP_002790817	4.68e-48	0.313	0.9122	501	Myoviridae
			hypothetical protein LP65_gp076	Lactobacillus phage LP65	YP_164711	1.91e-47	0.276	0.9653	496	Spounavirinae; unassigned Spounavirinae
			DNA primase/helicase	Bacillus phage SP10	YP_007003424	9.18e-27	0.246	0.8102	484	Myoviridae
			unnamed protein product	Aeromonas phage phiAS5	YP_003969430	3.02e-19	0.269	0.7122	484	Tevenvirinae; T4likevirus
			gp41 DNA primase-helicase subunit	Aeromonas phage PX29	ADQ52731	5.45e-19	0.265	0.7122	484	Tevenvirinae; T4likevirus
			gp41 DNA primase-helicase subunit	Aeromonas phage Aeh1	NP_943891	7.38e-19	0.26	0.7122	485	Tevenvirinae; T4likevirus
major capsid protein	putative major capsid protein	YP_007349199.1	putative major capsid protein	Bacillus phage BCP78	YP_006908056	0	0.684	0.9684	482	Myoviridae
			putative capsid protein	Bacillus phage B4	YP_006908495	0	0.676	0.9874	479	Myoviridae
			major capsid protein	Bacillus phage Bastille	YP_006907308	0	0.659	0.9684	479	Spounavirinae; Spounalikevirus; unclassified SPO1-like viruses
			putative capsid protein	Bacillus phage BPS13	YP_006907820	0	0.659	0.9663	478	Myoviridae
			gp15	Bacillus phage W.Ph.	YP_004957030	0	0.655	0.9663	480	Myoviridae
			hypothetical protein	Staphylococcus phage SA11	YP_007005621	0	0.569	0.9747	463	unclassified phages*
			ORF016	Staphylococcus phage Twort	YP_238545	0	0.572	0.9453	462	Spounavirinae; Twortlikevirus
			major capsid protein	Staphylococcus phage JD007	YP_007112776	8.04e-180	0.572	0.9453	463	Myoviridae
			putative capsid protein	Staphylococcus phage GH15	YP_007002215	8.21e-180	0.572	0.9453	463	Spounavirinae; Twortlikevirus; unclassified Twortlikevirus
			putative capsid protein	Staphylococcus phage K	YP_024474	1.28e-179	0.572	0.9453	463	Spounavirinae; Twortlikevirus
			Cps	Listeria phage P100	AAY53320	5.98e-174	0.56	0.9579	468	Spounavirinae; Twortlikevirus
			major capsid protein precursor	Listeria phage A511	YP_001468466	1.22e-173	0.56	0.9579	467	Spounavirinae; Twortlikevirus
			major capsid protein	Listeria phage A511	YP_001469619	3.01e-172	0.565	0.9284	444	Spounavirinae; Twortlikevirus
			putative major capsid protein	Enterococcus phage phiEF24C	YP_001504125	4.08e-172	0.554	0.9747	464	Spounavirinae; unassigned Spounavirinae
			gp88	Brochothrix phage A9	YP_004301421	1.34e-127	0.451	0.9242	457	Spounavirinae; unclassified Spounavirinae
			major head protein, partial	Listeria phage 20422-1	ACI31798	2.38e-117	0.529	0.7284	343	unclassified phages
			hypothetical protein LP65_gp109	Lactobacillus phage LP65	YP_164744	8.5e-92	0.386	0.9221	514	Spounavirinae; unassigned Spounavirinae
			putative major capsid protein	Lactobacillus phage Lb338-1	YP_002790788	5.45e-89	0.4	0.9116	485	Myoviridae
			gp6.1	Bacillus phage SPO1	YP_002300349	6.72e-51	0.298	0.9326	468	Spounavirinae; Spounalikevirus
			major capsid protein precursor	Bacillus phage SP10	YP_007003398	2.16e-45	0.282	0.9284	470	Myoviridae
portal protein	putative portal protein	YP_007349202.1	putative portal protein	Bacillus phage BCP78	YP_006908060	0	0.681	0.9801	558	Myoviridae
			putative portal protein	Bacillus phage B4	YP_006908499	0	0.66	0.9584	575	Myoviridae
			putative portal protein	Bacillus phage Bastille	YP_006907304	0	0.628	0.991	557	Spounavirinae; Spounalikevirus; unclassified SPO1-like viruses
			gp12	Bacillus phage W.Ph.	YP_004957027	0	0.612	0.953	567	Myoviridae
			putative portal protein	Bacillus phage BPS13	YP_006907823	0	0.616	0.953	564	Myoviridae
			gp14	Listeria phage P100	AAY53317	0	0.537	0.9982	547	Spounavirinae; Twortlikevirus
			gp83	Listeria phage A511	YP_001468463	0	0.547	0.9675	551	Spounavirinae; Twortlikevirus
			putative portal protein	Enterococcus phage phiEF24C	YP_001504121	0	0.525	0.9078	574	Spounavirinae; unassigned Spounavirinae
			ORF012	Staphylococcus phage Twort	YP_238542	9.71e-151	0.463	0.9494	576	Spounavirinae; Twortlikevirus
			putative portal protein	Staphylococcus phage GH15	YP_007002212	4.93e-145	0.454	0.9458	563	Spounavirinae; Twortlikevirus; unclassified Twortlikevirus
			putative portal protein	Staphylococcus phage Sb-1	AEJ79714	4.98e-145	0.455	0.9458	563	Spounavirinae; Spounalikevirus; unclassified SPO1-like viruses
			Prt	Staphylococcus phage MSA6	AFN38738	5.43e-145	0.455	0.9458	563	Spounavirinae; unclassified Spounavirinae
			putative portal protein	Staphylococcus phage K	YP_024471	6.45e-145	0.455	0.9458	563	Spounavirinae; Twortlikevirus
			putative portal protein	Staphylococcus phage SA5	AFV80874	4.67e-141	0.465	0.8716	500	Spounavirinae; Twortlikevirus
			putative portal protein	Lactobacillus phage Lb338-1	YP_002790785	1.18e-127	0.428	0.8879	559	Myoviridae
			portal protein	Bacillus phage SP10	YP_007003395	9.83e-113	0.452	0.7468	584	Myoviridae
			gp3.1	Bacillus phage SPO1	YP_002300346	4.33e-111	0.4	0.8282	507	Spounavirinae; Spounalikevirus
			hypothetical protein	Staphylococcus phage SA11	YP_007005625	1.13e-81	0.46	0.5588	330	unclassified phages*
			hypothetical protein LP65_gp112	Lactobacillus phage LP65	YP_164747	2.4e-78	0.406	0.7016	535	Spounavirinae; unassigned Spounavirinae
			gp83	Brochothrix phage A9	YP_004301416	1.99e-71	0.386	0.604	359	Spounavirinae; unclassified Spounavirinae
tail sheath protein	putative tail sheath protein	YP_007349192.1	putative tail sheath protein	Bacillus phage BCP78	YP_006908049	0	0.668	0.993	568	Myoviridae
			putative tail sheath protein	Bacillus phage BCU4	AEW47709	0	0.666	0.993	568	Myoviridae
			putative tail sheath protein	Bacillus phage B4	YP_006908488	0	0.64	0.993	569	Myoviridae
			tail sheath protein	Bacillus phage Bastille	YP_006907315	0	0.628	0.993	570	Spounavirinae; Spounalikevirus; unclassified SPO1-like viruses
			tail sheath protein	Bacillus phage BPS13	YP_006907813	0	0.554	0.993	577	Myoviridae
			gp22	Bacillus phage W.Ph.	YP_004957037	0	0.547	0.993	576	Myoviridae
			putative tail sheath protein	Enterococcus phage phiEF24C	YP_001504132	0	0.491	1	569	Spounavirinae; unassigned Spounavirinae
			tail sheath protein precursor	Listeria phage A511	YP_001468473	1.87e-180	0.496	1	562	Spounavirinae; Twortlikevirus
			tail sheath protein	Listeria phage A511	YP_001469620	4.8e-180	0.499	0.9807	561	Spounavirinae; Twortlikevirus
			Tsh	Listeria phage P100	AAY53327	6.23e-180	0.494	1	562	Spounavirinae; Twortlikevirus
			ORF011	Staphylococcus phage Twort	YP_238553	3.99e-151	0.425	0.9807	587	Spounavirinae; Twortlikevirus
			putative major tail sheath protein	Staphylococcus phage GH15	YP_007002222	1.33e-147	0.429	0.9807	587	Spounavirinae; Twortlikevirus; unclassified Twortlikevirus
			major tail sheath protein	Staphylococcus phage 812	ABL87117	4.49e-147	0.427	0.9807	587	Spounavirinae; Spounalikevirus; unclassified SPO1-like viruses
			tail sheath protein	Staphylococcus phage JD007	YP_007112769	5.64e-147	0.427	0.9807	587	Myoviridae
			Tsp	Staphylococcus phage A3R	AFN38129	7.3e-147	0.427	0.9807	587	Spounavirinae; Twortlikevirus; unclassified Twortlikevirus
			putative major tail sheath protein	Staphylococcus phage K	YP_024479	1.69e-146	0.425	0.9807	587	Spounavirinae; Twortlikevirus
			putative tail sheath protein	Staphylococcus phage Sb-1	AEJ79724	1.75e-146	0.425	0.9807	587	Spounavirinae; Spounalikevirus; unclassified SPO1-like viruses
			ORF011	Staphylococcus phage G1	YP_240910	1.81e-146	0.425	0.9807	587	Spounavirinae; Twortlikevirus
			Tsp	Staphylococcus phage MSA6	AFN38748	7.17e-146	0.425	0.9807	587	Spounavirinae; unclassified Spounavirinae
			Tsp	Staphylococcus phage 676Z	AFN38323	8.74e-145	0.425	0.9807	587	Spounavirinae; Twortlikevirus; unclassified Twortlikevirus
terminase, large subunit	putative terminase, large subunit	YP_007349220.1	large terminase	Bacillus phage 1102phi1-3	AAS45252	0	0.757	0.9974	597	Myoviridae
			terminase large subunit	Bacillus phage BCP78	YP_006907847	0	0.745	0.9974	599	Myoviridae
			putative terminase large subunit	Bacillus phage BCU4	AEW47511	0	0.742	0.9974	599	Myoviridae
			putative terminase large subunit	Bacillus phage B5S	AEW47238	0	0.719	0.9974	598	Myoviridae
			terminase large subunit	Bacillus phage B4	YP_006908233	0	0.719	0.9974	591	Myoviridae
			large terminase subunit	Bacillus phage Bastille	YP_006907293	0	0.69	0.9974	598	Spounavirinae; Spounalikevirus; unclassified SPO1-like viruses
			gp3	Bacillus phage W.Ph.	YP_004957018	0	0.678	0.9974	599	Myoviridae
			terminase large subunit	Bacillus phage BPS13	YP_006907565	0	0.644	0.9974	599	Myoviridae
			gp74	Listeria phage A511	YP_001468454	2.82e-144	0.545	0.966	517	Spounavirinae; Twortlikevirus
			putative large terminase	Enterococcus phage phiEF24C	YP_001504114	2.59e-131	0.497	0.9895	501	Spounavirinae; unassigned Spounavirinae
			putative terminase large subunit	Staphylococcus phage GH15	YP_007002205	7.39e-120	0.491	0.9686	605	Spounavirinae; Twortlikevirus; unclassified Twortlikevirus
			Ter	Staphylococcus phage MSA6	AFN38730	8.5e-120	0.488	0.9686	605	Spounavirinae; unclassified Spounavirinae
			hypothetical protein KgORF35	Staphylococcus phage K	YP_024465	1.21e-119	0.488	0.9686	605	Spounavirinae; Twortlikevirus
			hypothetical protein LP65_gp113	Lactobacillus phage LP65	YP_164748	1.11e-103	0.448	0.9948	488	Spounavirinae; unassigned Spounavirinae
			ORF036	Staphylococcus phage Twort	YP_238536	9.3e-77	0.488	0.6675	286	Spounavirinae; Twortlikevirus
			terminase large subunit, partial	Listeria phage 20422-1	ACI31791	1.84e-75	0.519	0.6178	251	unclassified phages
			terminase large subunit	Bacillus phage SP10	YP_007003376	2.71e-75	0.398	0.9267	546	Myoviridae
			hypothetical protein	Staphylococcus phage SA11	YP_007005631	3.15e-65	0.455	0.6361	259	unclassified phages*
			gp63	Brochothrix phage A9	YP_004301396	1.15e-57	0.424	0.6152	241	Spounavirinae; unclassified Spounavirinae
			gp2.11	Bacillus phage SPO1	YP_002300330	2.82e-57	0.348	0.9267	547	Spounavirinae; Spounalikevirus

## Sheet: B4
Analysis	Query Accession	Query description	Description	Organism	Accession	E Value	% Pairwise Identity	Query coverage	Sequence Length	NCBI Taxonomy
DNA polymerase	putative DNA polymerase 2	AEZ65993.1	putative DNA polymerase 2	Bacillus phage BCP78	YP_006907997	0	0.57	0.9965	1112	Myoviridae
			putative DNA polymerase	Bacillus phage BPS13	YP_006907753	0	0.611	0.8254	1033	Myoviridae
			gp87	Bacillus phage W.Ph.	YP_004957102	0	0.595	0.6764	748	Myoviridae
			putative DNA polymerase	Enterococcus phage phiEF24C	YP_001504170	0	0.478	0.8139	1023	Spounavirinae; unassigned Spounavirinae
			DNA polymerase	Bacillus phage Bastille	YP_006907385	0	0.669	0.5432	724	Spounavirinae; Spounalikevirus; unclassified SPO1-like viruses
			PolA	Staphylococcus phage MSA6	AFN38789	0	0.425	0.806	1072	Spounavirinae; unclassified Spounavirinae
			PolA	Staphylococcus phage A3R	AFN38171	0	0.425	0.806	1072	Spounavirinae; Twortlikevirus; unclassified Twortlikevirus
			putative DNA polymerase	Staphylococcus phage K	YP_024516	0	0.424	0.806	1072	Spounavirinae; Twortlikevirus
			putative DNA polymerase	Staphylococcus phage GH15	YP_007002264	0	0.422	0.806	1072	Spounavirinae; Twortlikevirus; unclassified Twortlikevirus
			ORF004	Staphylococcus phage Twort	YP_238608	0	0.404	0.8139	1067	Spounavirinae; Twortlikevirus
			gp138	Listeria phage A511	YP_001468518	0	0.472	0.6817	730	Spounavirinae; Twortlikevirus
			gp69	Listeria phage P100	AAY53372	0	0.469	0.657	702	Spounavirinae; Twortlikevirus
			DNA polymerase	Staphylococcus phage JD007	YP_007112944	0	0.409	0.672	776	Myoviridae
			DNA polymerase	Bacillus phage Bastille	YP_006907387	1.78e-178	0.765	0.2813	319	Spounavirinae; Spounalikevirus; unclassified SPO1-like viruses
			DNA polymerase	Lactobacillus phage Lb338-1	YP_002790829	9.23e-168	0.345	0.8095	1046	Myoviridae
			hypothetical protein	Staphylococcus phage SA11	YP_007005564	3.93e-153	0.404	0.6085	841	unclassified phages*
			DNA polymerase, partial	Bacillus phage Bastille	AAO93094	4.68e-140	0.745	0.2451	279	Spounavirinae; Spounalikevirus; unclassified SPO1-like viruses
			ORF037	Staphylococcus phage G1	YP_240958	3.82e-88	0.481	0.2513	286	Spounavirinae; Twortlikevirus
			gp141	Brochothrix phage A9	YP_004301474	6.69e-81	0.447	0.2901	334	Spounavirinae; unclassified Spounavirinae
			hypothetical protein LP65_gp059	Lactobacillus phage LP65	YP_164694	1.04e-74	0.311	0.567	988	Spounavirinae; unassigned Spounavirinae
helicase	putative helicase 1	AEZ66026.1	helicase	Bacillus phage Bastille	YP_006907337	0	0.638	0.998	496	Spounavirinae; Spounalikevirus; unclassified SPO1-like viruses
			putative DNA helicase	Bacillus phage BCP78	YP_006908020	0	0.616	0.9939	489	Myoviridae
			putative helicase 1	Bacillus phage BPS13	YP_006907789	0	0.595	0.9918	492	Myoviridae
			gp46	Bacillus phage W.Ph.	YP_004957061	0	0.595	0.9918	492	Myoviridae
			putative helicase	Enterococcus phage phiEF24C	YP_001504154	4.65e-110	0.396	0.9098	490	Spounavirinae; unassigned Spounavirinae
			gp113	Listeria phage A511	YP_001468493	1.92e-101	0.362	0.9488	487	Spounavirinae; Twortlikevirus
			hypothetical protein	Staphylococcus phage SA11	YP_007005586	8.63e-95	0.38	0.9959	479	unclassified phages*
			putative helicase	Staphylococcus phage K	YP_024501	2.11e-92	0.399	0.918	480	Spounavirinae; Twortlikevirus
			putative DNA helicase subunit	Staphylococcus phage Sb-1	AEJ79749	4.54e-92	0.396	0.918	480	Spounavirinae; Spounalikevirus; unclassified SPO1-like viruses
			putative helicase	Staphylococcus phage GH15	YP_007002247	8.87e-90	0.401	0.8811	467	Spounavirinae; Twortlikevirus; unclassified Twortlikevirus
			ORF014	Staphylococcus phage Twort	YP_238585	7.66e-81	0.364	0.9488	480	Spounavirinae; Twortlikevirus
			gp ORF100	Staphylococcus phage A5W	ACB89093	1.85e-73	0.454	0.5779	312	Spounavirinae; Twortlikevirus
			gp115	Brochothrix phage A9	YP_004301448	4.79e-61	0.327	0.832	503	Spounavirinae; unclassified Spounavirinae
			putative helicase	Lactobacillus phage Lb338-1	YP_002790817	5.31e-47	0.316	0.918	501	Myoviridae
			hypothetical protein LP65_gp076	Lactobacillus phage LP65	YP_164711	9.38e-47	0.282	0.9693	496	Spounavirinae; unassigned Spounavirinae
			DNA primase/helicase	Bacillus phage SP10	YP_007003424	4.62e-29	0.293	0.5246	484	Myoviridae
			unnamed protein product	Aeromonas phage phiAS5	YP_003969430	2.26e-20	0.257	0.7398	484	Tevenvirinae; T4likevirus
			hypothetical protein HMPREF9538_02575	Klebsiella sp. MS 92-3	ZP_08304893	8.98e-19	0.276	0.5082	453	Klebsiella
			gp41 DNA primase-helicase subunit	Aeromonas phage Aeh1	NP_943891	4.95e-18	0.244	0.7992	485	Tevenvirinae; T4likevirus
			DNA primase-helicase subunit	Aeromonas phage 31	YP_238760	1.1e-17	0.239	0.7316	468	Tevenvirinae; T4likevirus
major capsid protein	putative capsid protein	AEZ66059.1	major capsid protein	Bacillus phage Bastille	YP_006907308	0	0.86	0.9958	479	Spounavirinae; Spounalikevirus; unclassified SPO1-like viruses
			putative capsid protein	Bacillus phage BPS13	YP_006907820	0	0.839	0.9688	478	Myoviridae
			gp15	Bacillus phage W.Ph.	YP_004957030	0	0.833	0.9688	480	Myoviridae
			putative major capsid protein	Bacillus phage BCP78	YP_006908056	0	0.755	0.9875	482	Myoviridae
			hypothetical protein	Staphylococcus phage SA11	YP_007005621	0	0.618	0.9313	463	unclassified phages*
			putative capsid protein	Staphylococcus phage K	YP_024474	0	0.607	0.9313	463	Spounavirinae; Twortlikevirus
			putative capsid protein	Staphylococcus phage GH15	YP_007002215	0	0.607	0.9313	463	Spounavirinae; Twortlikevirus; unclassified Twortlikevirus
			major capsid protein	Staphylococcus phage JD007	YP_007112776	0	0.607	0.9313	463	Myoviridae
			ORF016	Staphylococcus phage Twort	YP_238545	0	0.589	0.9313	462	Spounavirinae; Twortlikevirus
			Cps	Listeria phage P100	AAY53320	0	0.585	0.9771	468	Spounavirinae; Twortlikevirus
			major capsid protein precursor	Listeria phage A511	YP_001468466	0	0.606	0.9188	467	Spounavirinae; Twortlikevirus
			major capsid protein	Listeria phage A511	YP_001469619	0	0.605	0.9167	444	Spounavirinae; Twortlikevirus
			putative major capsid protein	Enterococcus phage phiEF24C	YP_001504125	1.39e-178	0.575	0.9625	464	Spounavirinae; unassigned Spounavirinae
			gp88	Brochothrix phage A9	YP_004301421	4.51e-140	0.484	0.9188	457	Spounavirinae; unclassified Spounavirinae
			major head protein, partial	Listeria phage 20422-1	ACI31798	2.23e-124	0.568	0.7167	343	unclassified phages
			hypothetical protein LP65_gp109	Lactobacillus phage LP65	YP_164744	2.29e-101	0.411	0.9271	514	Spounavirinae; unassigned Spounavirinae
			putative major capsid protein	Lactobacillus phage Lb338-1	YP_002790788	1.91e-85	0.376	0.9	485	Myoviridae
			gp6.1	Bacillus phage SPO1	YP_002300349	1.57e-51	0.286	0.9167	468	Spounavirinae; Spounalikevirus
			major capsid protein precursor	Bacillus phage SP10	YP_007003398	4.81e-50	0.298	0.9167	470	Myoviridae
			predicted protein	Oxalobacter formigenes	WP_005876809	1.33e-19	0.258	0.9188	483	Oxalobacter*
portal protein	putative portal protein	AEZ66063.1	putative portal protein	Bacillus phage Bastille	YP_006907304	0	0.768	0.9913	557	Spounavirinae; Spounalikevirus; unclassified SPO1-like viruses
			putative portal protein	Bacillus phage BCP78	YP_006908060	0	0.73	0.974	558	Myoviridae
			gp12	Bacillus phage W.Ph.	YP_004957027	0	0.7	0.9896	567	Myoviridae
			putative portal protein	Bacillus phage BPS13	YP_006907823	0	0.691	0.9896	564	Myoviridae
			gp14	Listeria phage P100	AAY53317	0	0.497	0.974	547	Spounavirinae; Twortlikevirus
			gp83	Listeria phage A511	YP_001468463	0	0.512	0.9358	551	Spounavirinae; Twortlikevirus
			putative portal protein	Enterococcus phage phiEF24C	YP_001504121	1.38e-174	0.492	0.8906	574	Spounavirinae; unassigned Spounavirinae
			putative portal protein	Staphylococcus phage K	YP_024471	2.04e-149	0.444	0.9201	563	Spounavirinae; Twortlikevirus
			putative portal protein	Staphylococcus phage Sb-1	AEJ79714	2.11e-149	0.444	0.9201	563	Spounavirinae; Spounalikevirus; unclassified SPO1-like viruses
			Prt	Staphylococcus phage MSA6	AFN38738	2.2e-149	0.444	0.9201	563	Spounavirinae; unclassified Spounavirinae
			putative portal protein	Staphylococcus phage GH15	YP_007002212	5.87e-149	0.442	0.9201	563	Spounavirinae; Twortlikevirus; unclassified Twortlikevirus
			putative portal protein	Staphylococcus phage SA5	AFV80874	1.57e-145	0.457	0.8628	500	Spounavirinae; Twortlikevirus
			ORF012	Staphylococcus phage Twort	YP_238542	7.18e-141	0.43	0.9201	576	Spounavirinae; Twortlikevirus
			putative portal protein	Lactobacillus phage Lb338-1	YP_002790785	3.48e-118	0.4	0.8976	559	Myoviridae
			gp3.1	Bacillus phage SPO1	YP_002300346	1.65e-109	0.413	0.7778	507	Spounavirinae; Spounalikevirus
			portal protein	Bacillus phage SP10	YP_007003395	1.57e-106	0.416	0.7882	584	Myoviridae
			hypothetical protein	Staphylococcus phage SA11	YP_007005625	1.01e-80	0.459	0.5365	330	unclassified phages*
			hypothetical protein LP65_gp112	Lactobacillus phage LP65	YP_164747	9.59e-77	0.404	0.658	535	Spounavirinae; unassigned Spounavirinae
			gp83	Brochothrix phage A9	YP_004301416	1.32e-72	0.443	0.5382	359	Spounavirinae; unclassified Spounavirinae
			phage portal protein	Oxalobacter formigenes	WP_005876821	4.83e-48	0.314	0.7083	582	Oxalobacter*
tail sheath protein	putative tail sheath protein	AEZ66052.1	tail sheath protein	Bacillus phage Bastille	YP_006907315	0	0.695	1	570	Spounavirinae; Spounalikevirus; unclassified SPO1-like viruses
			putative tail sheath protein	Bacillus phage BCU4	AEW47709	0	0.653	0.9947	568	Myoviridae
			putative tail sheath protein	Bacillus phage BCP78	YP_006908049	0	0.651	0.9947	568	Myoviridae
			tail sheath protein	Bacillus phage BPS13	YP_006907813	0	0.596	1	577	Myoviridae
			gp22	Bacillus phage W.Ph.	YP_004957037	0	0.594	1	576	Myoviridae
			tail sheath protein	Listeria phage A511	YP_001469620	8.47e-162	0.464	0.9824	561	Spounavirinae; Twortlikevirus
			Tsh	Listeria phage P100	AAY53327	9.44e-162	0.464	0.9824	562	Spounavirinae; Twortlikevirus
			tail sheath protein precursor	Listeria phage A511	YP_001468473	9.54e-162	0.464	0.9824	562	Spounavirinae; Twortlikevirus
			putative tail sheath protein	Enterococcus phage phiEF24C	YP_001504132	3.38e-160	0.456	1	569	Spounavirinae; unassigned Spounavirinae
			major tail sheath protein	Staphylococcus phage SA11	YP_007005613	1.21e-144	0.415	0.9824	586	unclassified phages*
			ORF011	Staphylococcus phage Twort	YP_238553	1e-140	0.407	0.9842	587	Spounavirinae; Twortlikevirus
			tail sheath protein	Staphylococcus phage JD007	YP_007112769	1.54e-137	0.414	0.9824	587	Myoviridae
			major tail sheath protein	Staphylococcus phage 812	ABL87117	1.98e-137	0.414	0.9824	587	Spounavirinae; Spounalikevirus; unclassified SPO1-like viruses
			putative major tail sheath protein	Staphylococcus phage GH15	YP_007002222	2.64e-137	0.414	0.9824	587	Spounavirinae; Twortlikevirus; unclassified Twortlikevirus
			Tsp	Staphylococcus phage A3R	AFN38129	3.07e-137	0.414	0.9824	587	Spounavirinae; Twortlikevirus; unclassified Twortlikevirus
			putative major tail sheath protein	Staphylococcus phage K	YP_024479	5.67e-137	0.413	0.9824	587	Spounavirinae; Twortlikevirus
			putative tail sheath protein	Staphylococcus phage Sb-1	AEJ79724	5.74e-137	0.413	0.9824	587	Spounavirinae; Spounalikevirus; unclassified SPO1-like viruses
			Tsp	Staphylococcus phage 676Z	AFN38323	1.81e-136	0.414	0.9824	587	Spounavirinae; Twortlikevirus; unclassified Twortlikevirus
			ORF011	Staphylococcus phage G1	YP_240910	2.25e-136	0.411	0.9824	587	Spounavirinae; Twortlikevirus
			Tsp	Staphylococcus phage MSA6	AFN38748	2.67e-136	0.413	0.9824	587	Spounavirinae; unclassified Spounavirinae
terminase, large subunit	terminase large subunit	AEZ65797.1	putative terminase large subunit	Bacillus phage B5S	AEW47238	0	1	0.9983	598	Myoviridae
			terminase large subunit	Bacillus phage BCP78	YP_006907847	0	0.843	0.9983	599	Myoviridae
			putative terminase large subunit	Bacillus phage BCU4	AEW47511	0	0.841	0.9983	599	Myoviridae
			large terminase subunit	Bacillus phage Bastille	YP_006907293	0	0.848	0.9983	598	Spounavirinae; Spounalikevirus; unclassified SPO1-like viruses
			large terminase	Bacillus phage 1102phi1-3	AAS45252	0	0.804	0.9983	597	Myoviridae
			terminase large subunit	Bacillus phage BPS13	YP_006907565	0	0.779	0.9983	599	Myoviridae
			gp3	Bacillus phage W.Ph.	YP_004957018	0	0.762	0.9983	599	Myoviridae
			putative terminase large subunit	Staphylococcus phage GH15	YP_007002205	0	0.557	0.9392	605	Spounavirinae; Twortlikevirus; unclassified Twortlikevirus
			hypothetical protein KgORF35	Staphylococcus phage K	YP_024465	0	0.555	0.9392	605	Spounavirinae; Twortlikevirus
			Ter	Staphylococcus phage MSA6	AFN38730	0	0.551	0.9392	605	Spounavirinae; unclassified Spounavirinae
			gp74	Listeria phage A511	YP_001468454	0	0.543	0.8497	517	Spounavirinae; Twortlikevirus
			putative large terminase	Enterococcus phage phiEF24C	YP_001504114	0	0.548	0.8074	501	Spounavirinae; unassigned Spounavirinae
			terminase large subunit	Bacillus phage SP10	YP_007003376	1.35e-156	0.461	0.9054	546	Myoviridae
			hypothetical protein LP65_gp113	Lactobacillus phage LP65	YP_164748	7.72e-156	0.51	0.7821	488	Spounavirinae; unassigned Spounavirinae
			gp2.11	Bacillus phage SPO1	YP_002300330	2.14e-118	0.391	0.9409	547	Spounavirinae; Spounalikevirus
			terminase large subunit, partial	Listeria phage 20422-1	ACI31791	5.02e-79	0.496	0.4172	251	unclassified phages
			ORF036	Staphylococcus phage Twort	YP_238536	4.91e-78	0.494	0.4307	286	Spounavirinae; Twortlikevirus
			hypothetical protein	Staphylococcus phage SA11	YP_007005633	1.12e-70	0.509	0.3784	235	unclassified phages*
			hypothetical protein	Staphylococcus phage SA11	YP_007005631	1.6e-68	0.475	0.4088	259	unclassified phages*
			ORF059	Staphylococcus phage Twort	YP_238728	1.18e-67	0.51	0.3311	210	Spounavirinae; Twortlikevirus

## Sheet: B5S
Analysis	Query Accession	Query description	Description	Organism	Accession	E Value	% Pairwise Identity	Query coverage	Sequence Length	Taxonomy
DNA polymerase	putative DNA polymerase 2	AEW47429.1	putative DNA polymerase 2	Bacillus phage B4	YP_006908429	0	1	0.9991	1133	Myoviridae
			putative DNA polymerase 2	Bacillus phage BCP78	YP_006907997	0	0.57	0.9965	1112	Myoviridae
			putative DNA polymerase	Bacillus phage BPS13	YP_006907753	0	0.611	0.8254	1033	Myoviridae
			gp87	Bacillus phage W.Ph.	YP_004957102	0	0.595	0.6764	748	Myoviridae
			putative DNA polymerase	Enterococcus phage phiEF24C	YP_001504170	0	0.478	0.8139	1023	Spounavirinae; unassigned Spounavirinae
			DNA polymerase	Bacillus phage Bastille	YP_006907385	0	0.669	0.5432	724	Spounavirinae; Spounalikevirus; unclassified SPO1-like viruses
			PolA	Staphylococcus phage MSA6	AFN38789	0	0.425	0.806	1072	Spounavirinae; unclassified Spounavirinae
			PolA	Staphylococcus phage A3R	AFN38171	0	0.425	0.806	1072	Spounavirinae; Twortlikevirus; unclassified Twortlikevirus
			putative DNA polymerase	Staphylococcus phage K	YP_024516	0	0.424	0.806	1072	Spounavirinae; Twortlikevirus
			putative DNA polymerase	Staphylococcus phage GH15	YP_007002264	0	0.422	0.806	1072	Spounavirinae; Twortlikevirus; unclassified Twortlikevirus
			ORF004	Staphylococcus phage Twort	YP_238608	0	0.404	0.8139	1067	Spounavirinae; Twortlikevirus
			gp138	Listeria phage A511	YP_001468518	0	0.472	0.6817	730	Spounavirinae; Twortlikevirus
			gp69	Listeria phage P100	AAY53372	0	0.469	0.657	702	Spounavirinae; Twortlikevirus
			DNA polymerase	Staphylococcus phage JD007	YP_007112944	0	0.409	0.672	776	Myoviridae
			DNA polymerase	Bacillus phage Bastille	YP_006907387	1.78e-178	0.765	0.2813	319	Spounavirinae; Spounalikevirus; unclassified SPO1-like viruses
			DNA polymerase	Lactobacillus phage Lb338-1	YP_002790829	9.23e-168	0.345	0.8095	1046	Myoviridae
			hypothetical protein	Staphylococcus phage SA11	YP_007005564	3.93e-153	0.404	0.6085	841	unclassified phages*
			DNA polymerase, partial	Bacillus phage Bastille	AAO93094	4.68e-140	0.745	0.2451	279	Spounavirinae; Spounalikevirus; unclassified SPO1-like viruses
			ORF037	Staphylococcus phage G1	YP_240958	3.82e-88	0.481	0.2513	286	Spounavirinae; Twortlikevirus
			gp141	Brochothrix phage A9	YP_004301474	6.69e-81	0.447	0.2901	334	Spounavirinae; unclassified Spounavirinae
helicase	putative DNA helicase	AEW47462.1	putative helicase 1	Bacillus phage B4	YP_006908462	0	1	1	488	Myoviridae
			helicase	Bacillus phage Bastille	YP_006907337	0	0.638	0.998	496	Spounavirinae; Spounalikevirus; unclassified SPO1-like viruses
			putative DNA helicase	Bacillus phage BCP78	YP_006908020	0	0.616	0.9939	489	Myoviridae
			putative helicase 1	Bacillus phage BPS13	YP_006907789	0	0.595	0.9918	492	Myoviridae
			gp46	Bacillus phage W.Ph.	YP_004957061	0	0.595	0.9918	492	Myoviridae
			putative helicase	Enterococcus phage phiEF24C	YP_001504154	4.65e-110	0.396	0.9098	490	Spounavirinae; unassigned Spounavirinae
			gp113	Listeria phage A511	YP_001468493	1.92e-101	0.362	0.9488	487	Spounavirinae; Twortlikevirus
			hypothetical protein	Staphylococcus phage SA11	YP_007005586	8.63e-95	0.38	0.9959	479	unclassified phages*
			putative helicase	Staphylococcus phage K	YP_024501	2.11e-92	0.399	0.918	480	Spounavirinae; Twortlikevirus
			putative DNA helicase subunit	Staphylococcus phage Sb-1	AEJ79749	4.54e-92	0.396	0.918	480	Spounavirinae; Spounalikevirus; unclassified SPO1-like viruses
			putative helicase	Staphylococcus phage GH15	YP_007002247	8.87e-90	0.401	0.8811	467	Spounavirinae; Twortlikevirus; unclassified Twortlikevirus
			ORF014	Staphylococcus phage Twort	YP_238585	7.66e-81	0.364	0.9488	480	Spounavirinae; Twortlikevirus
			gp ORF100	Staphylococcus phage A5W	ACB89093	1.85e-73	0.454	0.5779	312	Spounavirinae; Twortlikevirus
			gp115	Brochothrix phage A9	YP_004301448	4.79e-61	0.327	0.832	503	Spounavirinae; unclassified Spounavirinae
			putative helicase	Lactobacillus phage Lb338-1	YP_002790817	5.31e-47	0.316	0.918	501	Myoviridae
			hypothetical protein LP65_gp076	Lactobacillus phage LP65	YP_164711	9.38e-47	0.282	0.9693	496	Spounavirinae; unassigned Spounavirinae
			DNA primase/helicase	Bacillus phage SP10	YP_007003424	4.62e-29	0.293	0.5246	484	Myoviridae
			unnamed protein product	Aeromonas phage phiAS5	YP_003969430	2.26e-20	0.257	0.7398	484	Tevenvirinae; T4likevirus
			hypothetical protein HMPREF9538_02575	Klebsiella sp. MS 92-3	ZP_08304893	8.98e-19	0.276	0.5082	453	Klebsiella
			gp41 DNA primase-helicase subunit	Aeromonas phage Aeh1	NP_943891	4.95e-18	0.244	0.7992	485	Tevenvirinae; T4likevirus
major capsid protein	putative major capsid protein	AEW47495.1	putative capsid protein	Bacillus phage B4	YP_006908495	0	1	0.9979	479	Myoviridae
			major capsid protein	Bacillus phage Bastille	YP_006907308	0	0.86	0.9958	479	Spounavirinae; Spounalikevirus; unclassified SPO1-like viruses
			putative capsid protein	Bacillus phage BPS13	YP_006907820	0	0.839	0.9688	478	Myoviridae
			gp15	Bacillus phage W.Ph.	YP_004957030	0	0.833	0.9688	480	Myoviridae
			putative major capsid protein	Bacillus phage BCP78	YP_006908056	0	0.755	0.9875	482	Myoviridae
			hypothetical protein	Staphylococcus phage SA11	YP_007005621	0	0.618	0.9313	463	unclassified phages*
			putative capsid protein	Staphylococcus phage K	YP_024474	0	0.607	0.9313	463	Spounavirinae; Twortlikevirus
			putative capsid protein	Staphylococcus phage GH15	YP_007002215	0	0.607	0.9313	463	Spounavirinae; Twortlikevirus; unclassified Twortlikevirus
			major capsid protein	Staphylococcus phage JD007	YP_007112776	0	0.607	0.9313	463	Myoviridae
			ORF016	Staphylococcus phage Twort	YP_238545	0	0.589	0.9313	462	Spounavirinae; Twortlikevirus
			Cps	Listeria phage P100	AAY53320	0	0.585	0.9771	468	Spounavirinae; Twortlikevirus
			major capsid protein precursor	Listeria phage A511	YP_001468466	0	0.606	0.9188	467	Spounavirinae; Twortlikevirus
			major capsid protein	Listeria phage A511	YP_001469619	0	0.605	0.9167	444	Spounavirinae; Twortlikevirus
			putative major capsid protein	Enterococcus phage phiEF24C	YP_001504125	1.39e-178	0.575	0.9625	464	Spounavirinae; unassigned Spounavirinae
			gp88	Brochothrix phage A9	YP_004301421	4.51e-140	0.484	0.9188	457	Spounavirinae; unclassified Spounavirinae
			major head protein, partial	Listeria phage 20422-1	ACI31798	2.23e-124	0.568	0.7167	343	unclassified phages
			hypothetical protein LP65_gp109	Lactobacillus phage LP65	YP_164744	2.29e-101	0.411	0.9271	514	Spounavirinae; unassigned Spounavirinae
			putative major capsid protein	Lactobacillus phage Lb338-1	YP_002790788	1.91e-85	0.376	0.9	485	Myoviridae
			gp6.1	Bacillus phage SPO1	YP_002300349	1.57e-51	0.286	0.9167	468	Spounavirinae; Spounalikevirus
			major capsid protein precursor	Bacillus phage SP10	YP_007003398	4.81e-50	0.298	0.9167	470	Myoviridae
portal protein	putative portal protein	AEW47499.1	putative portal protein	Bacillus phage B4	YP_006908499	0	1	0.9983	575	Myoviridae
			putative portal protein	Bacillus phage Bastille	YP_006907304	0	0.768	0.9913	557	Spounavirinae; Spounalikevirus; unclassified SPO1-like viruses
			putative portal protein	Bacillus phage BCP78	YP_006908060	0	0.73	0.974	558	Myoviridae
			gp12	Bacillus phage W.Ph.	YP_004957027	0	0.7	0.9896	567	Myoviridae
			putative portal protein	Bacillus phage BPS13	YP_006907823	0	0.691	0.9896	564	Myoviridae
			gp14	Listeria phage P100	AAY53317	0	0.497	0.974	547	Spounavirinae; Twortlikevirus
			gp83	Listeria phage A511	YP_001468463	0	0.512	0.9358	551	Spounavirinae; Twortlikevirus
			putative portal protein	Enterococcus phage phiEF24C	YP_001504121	1.38e-174	0.492	0.8906	574	Spounavirinae; unassigned Spounavirinae
			putative portal protein	Staphylococcus phage K	YP_024471	2.04e-149	0.444	0.9201	563	Spounavirinae; Twortlikevirus
			putative portal protein	Staphylococcus phage Sb-1	AEJ79714	2.11e-149	0.444	0.9201	563	Spounavirinae; Spounalikevirus; unclassified SPO1-like viruses
			Prt	Staphylococcus phage MSA6	AFN38738	2.2e-149	0.444	0.9201	563	Spounavirinae; unclassified Spounavirinae
			putative portal protein	Staphylococcus phage GH15	YP_007002212	5.87e-149	0.442	0.9201	563	Spounavirinae; Twortlikevirus; unclassified Twortlikevirus
			putative portal protein	Staphylococcus phage SA5	AFV80874	1.57e-145	0.457	0.8628	500	Spounavirinae; Twortlikevirus
			ORF012	Staphylococcus phage Twort	YP_238542	7.18e-141	0.43	0.9201	576	Spounavirinae; Twortlikevirus
			putative portal protein	Lactobacillus phage Lb338-1	YP_002790785	3.48e-118	0.4	0.8976	559	Myoviridae
			gp3.1	Bacillus phage SPO1	YP_002300346	1.65e-109	0.413	0.7778	507	Spounavirinae; Spounalikevirus
			portal protein	Bacillus phage SP10	YP_007003395	1.57e-106	0.416	0.7882	584	Myoviridae
			hypothetical protein	Staphylococcus phage SA11	YP_007005625	1.01e-80	0.459	0.5365	330	unclassified phages*
			hypothetical protein LP65_gp112	Lactobacillus phage LP65	YP_164747	9.59e-77	0.404	0.658	535	Spounavirinae; unassigned Spounavirinae
			gp83	Brochothrix phage A9	YP_004301416	1.32e-72	0.443	0.5382	359	Spounavirinae; unclassified Spounavirinae
tail sheath protein	putative tail sheath protein	AEW47488.1	putative tail sheath protein	Bacillus phage B4	YP_006908488	0	1	1	569	Myoviridae
			tail sheath protein	Bacillus phage Bastille	YP_006907315	0	0.695	1	570	Spounavirinae; Spounalikevirus; unclassified SPO1-like viruses
			putative tail sheath protein	Bacillus phage BCU4	AEW47709	0	0.653	0.9947	568	Myoviridae
			putative tail sheath protein	Bacillus phage BCP78	YP_006908049	0	0.651	0.9947	568	Myoviridae
			tail sheath protein	Bacillus phage BPS13	YP_006907813	0	0.596	1	577	Myoviridae
			gp22	Bacillus phage W.Ph.	YP_004957037	0	0.594	1	576	Myoviridae
			tail sheath protein	Listeria phage A511	YP_001469620	8.47e-162	0.464	0.9824	561	Spounavirinae; Twortlikevirus
			Tsh	Listeria phage P100	AAY53327	9.44e-162	0.464	0.9824	562	Spounavirinae; Twortlikevirus
			tail sheath protein precursor	Listeria phage A511	YP_001468473	9.54e-162	0.464	0.9824	562	Spounavirinae; Twortlikevirus
			putative tail sheath protein	Enterococcus phage phiEF24C	YP_001504132	3.38e-160	0.456	1	569	Spounavirinae; unassigned Spounavirinae
			major tail sheath protein	Staphylococcus phage SA11	YP_007005613	1.21e-144	0.415	0.9824	586	unclassified phages*
			ORF011	Staphylococcus phage Twort	YP_238553	1e-140	0.407	0.9842	587	Spounavirinae; Twortlikevirus
			tail sheath protein	Staphylococcus phage JD007	YP_007112769	1.54e-137	0.414	0.9824	587	Myoviridae
			major tail sheath protein	Staphylococcus phage 812	ABL87117	1.98e-137	0.414	0.9824	587	Spounavirinae; Spounalikevirus; unclassified SPO1-like viruses
			putative major tail sheath protein	Staphylococcus phage GH15	YP_007002222	2.64e-137	0.414	0.9824	587	Spounavirinae; Twortlikevirus; unclassified Twortlikevirus
			Tsp	Staphylococcus phage A3R	AFN38129	3.07e-137	0.414	0.9824	587	Spounavirinae; Twortlikevirus; unclassified Twortlikevirus
			putative major tail sheath protein	Staphylococcus phage K	YP_024479	5.67e-137	0.413	0.9824	587	Spounavirinae; Twortlikevirus
			putative tail sheath protein	Staphylococcus phage Sb-1	AEJ79724	5.74e-137	0.413	0.9824	587	Spounavirinae; Spounalikevirus; unclassified SPO1-like viruses
			Tsp	Staphylococcus phage 676Z	AFN38323	1.81e-136	0.414	0.9824	587	Spounavirinae; Twortlikevirus; unclassified Twortlikevirus
			ORF011	Staphylococcus phage G1	YP_240910	2.25e-136	0.411	0.9824	587	Spounavirinae; Twortlikevirus
terminase, large subunit	putative terminase large subunit	AEW47238.1	terminase large subunit	Bacillus phage B4	YP_006908233	0	1	0.9866	591	Myoviridae
			terminase large subunit	Bacillus phage BCP78	YP_006907847	0	0.839	0.9967	599	Myoviridae
			putative terminase large subunit	Bacillus phage BCU4	AEW47511	0	0.838	0.9967	599	Myoviridae
			large terminase subunit	Bacillus phage Bastille	YP_006907293	0	0.846	0.9983	598	Spounavirinae; Spounalikevirus; unclassified SPO1-like viruses
			large terminase	Bacillus phage 1102phi1-3	AAS45252	0	0.798	0.9983	597	Myoviridae
			terminase large subunit	Bacillus phage BPS13	YP_006907565	0	0.778	0.9983	599	Myoviridae
			gp3	Bacillus phage W.Ph.	YP_004957018	0	0.76	0.9983	599	Myoviridae
			putative terminase large subunit	Staphylococcus phage GH15	YP_007002205	0	0.551	0.9416	605	Spounavirinae; Twortlikevirus; unclassified Twortlikevirus
			hypothetical protein KgORF35	Staphylococcus phage K	YP_024465	0	0.549	0.9416	605	Spounavirinae; Twortlikevirus
			Ter	Staphylococcus phage MSA6	AFN38730	0	0.545	0.9416	605	Spounavirinae; unclassified Spounavirinae
			gp74	Listeria phage A511	YP_001468454	0	0.543	0.8397	517	Spounavirinae; Twortlikevirus
			putative large terminase	Enterococcus phage phiEF24C	YP_001504114	0	0.548	0.798	501	Spounavirinae; unassigned Spounavirinae
			terminase large subunit	Bacillus phage SP10	YP_007003376	3.04e-156	0.461	0.8948	546	Myoviridae
			hypothetical protein LP65_gp113	Lactobacillus phage LP65	YP_164748	1.26e-155	0.506	0.773	488	Spounavirinae; unassigned Spounavirinae
			gp2.11	Bacillus phage SPO1	YP_002300330	3.27e-118	0.391	0.9299	547	Spounavirinae; Spounalikevirus
			terminase large subunit, partial	Listeria phage 20422-1	ACI31791	5.32e-79	0.496	0.4124	251	unclassified phages
			ORF036	Staphylococcus phage Twort	YP_238536	6.28e-78	0.494	0.4257	286	Spounavirinae; Twortlikevirus
			hypothetical protein	Staphylococcus phage SA11	YP_007005633	1.03e-70	0.509	0.374	235	unclassified phages*
			hypothetical protein	Staphylococcus phage SA11	YP_007005631	2.14e-68	0.475	0.404	259	unclassified phages*
			gp72	Brochothrix phage A9	YP_004301405	9.86e-68	0.589	0.2922	190	Spounavirinae; unclassified Spounavirinae

## Sheet: BCP78
Analysis	Query Accession	Query description	Description	Organism	Accession	E Value	% Pairwise Identity	Query coverage	Sequence Length	Taxonomy
DNA polymerase	putative DNA polymerase 2	AEW47169.1	putative DNA polymerase 2	Bacillus phage B4	YP_006908429	0	0.57	0.9838	1133	Myoviridae
			putative DNA polymerase	Bacillus phage BPS13	YP_006907753	0	0.536	0.7942	1033	Myoviridae
			putative DNA polymerase	Enterococcus phage phiEF24C	YP_001504170	0	0.494	0.7951	1023	Spounavirinae; unassigned Spounavirinae
			gp87	Bacillus phage W.Ph.	YP_004957102	0	0.517	0.6577	748	Myoviridae
			gp138	Listeria phage A511	YP_001468518	0	0.526	0.6613	730	Spounavirinae; Twortlikevirus
			PolA	Staphylococcus phage MSA6	AFN38789	0	0.416	0.788	1072	Spounavirinae; unclassified Spounavirinae
			putative DNA polymerase	Staphylococcus phage GH15	YP_007002264	0	0.413	0.7942	1072	Spounavirinae; Twortlikevirus; unclassified Twortlikevirus
			PolA	Staphylococcus phage A3R	AFN38171	0	0.416	0.788	1072	Spounavirinae; Twortlikevirus; unclassified Twortlikevirus
			gp69	Listeria phage P100	AAY53372	0	0.517	0.6361	702	Spounavirinae; Twortlikevirus
			ORF004	Staphylococcus phage Twort	YP_238608	0	0.412	0.788	1067	Spounavirinae; Twortlikevirus
			putative DNA polymerase	Staphylococcus phage K	YP_024516	0	0.415	0.788	1072	Spounavirinae; Twortlikevirus
			DNA polymerase	Bacillus phage Bastille	YP_006907385	0	0.545	0.5067	724	Spounavirinae; Spounalikevirus; unclassified SPO1-like viruses
			DNA polymerase	Lactobacillus phage Lb338-1	YP_002790829	0	0.375	0.7763	1046	Myoviridae
			DNA polymerase	Staphylococcus phage JD007	YP_007112944	0	0.405	0.6523	776	Myoviridae
			DNA polymerase	Bacillus phage Bastille	YP_006907387	1.04e-135	0.621	0.2821	319	Spounavirinae; Spounalikevirus; unclassified SPO1-like viruses
			hypothetical protein	Staphylococcus phage SA11	YP_007005564	3e-133	0.381	0.5849	841	unclassified phages*
			hypothetical protein LP65_gp059	Lactobacillus phage LP65	YP_164694	6.29e-98	0.296	0.7448	988	Spounavirinae; unassigned Spounavirinae
			ORF037	Staphylococcus phage G1	YP_240958	2.11e-90	0.484	0.2543	286	Spounavirinae; Twortlikevirus
			DNA polymerase, partial	Bacillus phage Bastille	AAO93094	4.29e-85	0.536	0.2381	279	Spounavirinae; Spounalikevirus; unclassified SPO1-like viruses
			gp141	Brochothrix phage A9	YP_004301474	7.06e-84	0.44	0.2938	334	Spounavirinae; unclassified Spounavirinae
helicase	putative DNA helicase	AEW47192.1	putative helicase 1	Bacillus phage B4	YP_006908462	0	0.616	0.9877	488	Myoviridae
			helicase	Bacillus phage Bastille	YP_006907337	0	0.572	0.9857	496	Spounavirinae; Spounalikevirus; unclassified SPO1-like viruses
			gp46	Bacillus phage W.Ph.	YP_004957061	5.28e-179	0.511	0.9796	492	Myoviridae
			putative helicase 1	Bacillus phage BPS13	YP_006907789	8.43e-179	0.507	0.9796	492	Myoviridae
			putative helicase	Enterococcus phage phiEF24C	YP_001504154	3.35e-104	0.377	0.9877	490	Spounavirinae; unassigned Spounavirinae
			gp113	Listeria phage A511	YP_001468493	5.96e-103	0.364	0.955	487	Spounavirinae; Twortlikevirus
			hypothetical protein	Staphylococcus phage SA11	YP_007005586	4.13e-91	0.376	0.9918	479	unclassified phages*
			putative helicase	Staphylococcus phage K	YP_024501	7.65e-89	0.369	0.9427	480	Spounavirinae; Twortlikevirus
			putative DNA helicase subunit	Staphylococcus phage Sb-1	AEJ79749	2.8e-88	0.367	0.9427	480	Spounavirinae; Spounalikevirus; unclassified SPO1-like viruses
			putative helicase	Staphylococcus phage GH15	YP_007002247	2.35e-86	0.373	0.9059	467	Spounavirinae; Twortlikevirus; unclassified Twortlikevirus
			ORF014	Staphylococcus phage Twort	YP_238585	1.55e-78	0.364	0.9468	480	Spounavirinae; Twortlikevirus
			gp ORF100	Staphylococcus phage A5W	ACB89093	7.47e-71	0.418	0.6033	312	Spounavirinae; Twortlikevirus
			hypothetical protein LP65_gp076	Lactobacillus phage LP65	YP_164711	9.42e-48	0.28	0.9632	496	Spounavirinae; unassigned Spounavirinae
			gp115	Brochothrix phage A9	YP_004301448	6.61e-47	0.284	0.8303	503	Spounavirinae; unclassified Spounavirinae
			putative helicase	Lactobacillus phage Lb338-1	YP_002790817	9.78e-40	0.281	0.9877	501	Myoviridae
			DNA primase/helicase	Bacillus phage SP10	YP_007003424	3.38e-31	0.315	0.4928	484	Myoviridae
			gp41 replication and recombination DNA helicase	Enterobacteria phage RB16	YP_003858334	1.92e-16	0.293	0.4601	478	Tevenvirinae; T4likevirus
			gp41 replication and recombination DNA helicase	Enterobacteria phage RB43	YP_239011	2.3e-16	0.289	0.4601	478	Tevenvirinae; T4likevirus
			gp41 replication and recombination DNA helicase	Klebsiella phage KP15	YP_003579904	1.06e-15	0.276	0.4601	478	Tevenvirinae; T4likevirus
			replication and recombination DNA helicase	Klebsiella phage KP27	YP_007348673	1.16e-15	0.276	0.4601	478	Tevenvirinae; T4likevirus
major capsid protein	putative major capsid protein	AEW47228.1	putative capsid protein	Bacillus phage B4	YP_006908495	0	0.755	0.9834	479	Myoviridae
			major capsid protein	Bacillus phage Bastille	YP_006907308	0	0.744	0.9586	479	Spounavirinae; Spounalikevirus; unclassified SPO1-like viruses
			putative capsid protein	Bacillus phage BPS13	YP_006907820	0	0.747	0.9565	478	Myoviridae
			gp15	Bacillus phage W.Ph.	YP_004957030	0	0.718	0.9565	480	Myoviridae
			Cps	Listeria phage P100	AAY53320	0	0.594	0.9524	468	Spounavirinae; Twortlikevirus
			major capsid protein precursor	Listeria phage A511	YP_001468466	0	0.61	0.913	467	Spounavirinae; Twortlikevirus
			major capsid protein	Listeria phage A511	YP_001469619	0	0.609	0.911	444	Spounavirinae; Twortlikevirus
			major capsid protein	Staphylococcus phage JD007	YP_007112776	0	0.585	0.9255	463	Myoviridae
			hypothetical protein	Staphylococcus phage SA11	YP_007005621	0	0.564	0.9524	463	unclassified phages*
			putative capsid protein	Staphylococcus phage GH15	YP_007002215	0	0.585	0.9255	463	Spounavirinae; Twortlikevirus; unclassified Twortlikevirus
			putative capsid protein	Staphylococcus phage K	YP_024474	0	0.585	0.9255	463	Spounavirinae; Twortlikevirus
			putative major capsid protein	Enterococcus phage phiEF24C	YP_001504125	0	0.579	0.9441	464	Spounavirinae; unassigned Spounavirinae
			ORF016	Staphylococcus phage Twort	YP_238545	1.06e-179	0.588	0.9255	462	Spounavirinae; Twortlikevirus
			gp88	Brochothrix phage A9	YP_004301421	8.97e-136	0.485	0.913	457	Spounavirinae; unclassified Spounavirinae
			major head protein, partial	Listeria phage 20422-1	ACI31798	9.76e-127	0.565	0.7143	343	unclassified phages
			hypothetical protein LP65_gp109	Lactobacillus phage LP65	YP_164744	3.87e-102	0.4	0.9379	514	Spounavirinae; unassigned Spounavirinae
			putative major capsid protein	Lactobacillus phage Lb338-1	YP_002790788	4.05e-87	0.386	0.8944	485	Myoviridae
			major capsid protein precursor	Bacillus phage SP10	YP_007003398	5.44e-52	0.301	0.9648	470	Myoviridae
			gp6.1	Bacillus phage SPO1	YP_002300349	5.84e-46	0.284	0.9151	468	Spounavirinae; Spounalikevirus
			predicted protein	Oxalobacter formigenes	WP_005876809	1.19e-16	0.249	0.913	483	Oxalobacter
portal protein	putative portal protein	AEW47232.1	putative portal protein	Bacillus phage B4	YP_006908499	0	0.73	0.9982	575	Myoviridae
			putative portal protein	Bacillus phage Bastille	YP_006907304	0	0.697	0.9553	557	Spounavirinae; Spounalikevirus; unclassified SPO1-like viruses
			gp12	Bacillus phage W.Ph.	YP_004957027	0	0.635	0.9982	567	Myoviridae
			putative portal protein	Bacillus phage BPS13	YP_006907823	0	0.641	0.9982	564	Myoviridae
			putative portal protein	Enterococcus phage phiEF24C	YP_001504121	0	0.527	0.9141	574	Spounavirinae; unassigned Spounavirinae
			gp83	Listeria phage A511	YP_001468463	0	0.513	0.9803	551	Spounavirinae; Twortlikevirus
			gp14	Listeria phage P100	AAY53317	0	0.508	0.9982	547	Spounavirinae; Twortlikevirus
			putative portal protein	Staphylococcus phage K	YP_024471	9.76e-150	0.432	0.9767	563	Spounavirinae; Twortlikevirus
			putative portal protein	Staphylococcus phage Sb-1	AEJ79714	1.03e-149	0.432	0.9767	563	Spounavirinae; Spounalikevirus; unclassified SPO1-like viruses
			Prt	Staphylococcus phage MSA6	AFN38738	1.25e-149	0.432	0.9767	563	Spounavirinae; unclassified Spounavirinae
			putative portal protein	Staphylococcus phage GH15	YP_007002212	1.45e-149	0.434	0.9767	563	Spounavirinae; Twortlikevirus; unclassified Twortlikevirus
			ORF012	Staphylococcus phage Twort	YP_238542	4.17e-148	0.435	0.975	576	Spounavirinae; Twortlikevirus
			putative portal protein	Staphylococcus phage SA5	AFV80874	1.73e-145	0.448	0.8909	500	Spounavirinae; Twortlikevirus
			putative portal protein	Lactobacillus phage Lb338-1	YP_002790785	4.6e-131	0.409	0.9928	559	Myoviridae
			gp3.1	Bacillus phage SPO1	YP_002300346	1.39e-115	0.422	0.7961	507	Spounavirinae; Spounalikevirus
			portal protein	Bacillus phage SP10	YP_007003395	1.6e-114	0.437	0.7925	584	Myoviridae
			hypothetical protein LP65_gp112	Lactobacillus phage LP65	YP_164747	1.14e-80	0.404	0.6995	535	Spounavirinae; unassigned Spounavirinae
			hypothetical protein	Staphylococcus phage SA11	YP_007005625	4.69e-80	0.452	0.5385	330	unclassified phages*
			gp83	Brochothrix phage A9	YP_004301416	1.47e-71	0.402	0.5725	359	Spounavirinae; unclassified Spounavirinae
			putative portal protein	Staphylococcus phage SA11	YP_007005624	6.24e-50	0.417	0.415	233	unclassified phages*
tail sheath protein	putative tail sheath protein	AEW47221.1	putative tail sheath protein	Bacillus phage BCU4	AEW47709	0	0.991	1	568	Myoviridae
			tail sheath protein	Bacillus phage Bastille	YP_006907315	0	0.656	0.9965	570	Spounavirinae; Spounalikevirus; unclassified SPO1-like viruses
			putative tail sheath protein	Bacillus phage B4	YP_006908488	0	0.651	0.9965	569	Myoviridae
			tail sheath protein	Bacillus phage BPS13	YP_006907813	0	0.591	0.9965	577	Myoviridae
			gp22	Bacillus phage W.Ph.	YP_004957037	0	0.587	0.9965	576	Myoviridae
			tail sheath protein	Listeria phage A511	YP_001469620	3.47e-170	0.476	0.9842	561	Spounavirinae; Twortlikevirus
			tail sheath protein precursor	Listeria phage A511	YP_001468473	5.13e-170	0.476	0.9842	562	Spounavirinae; Twortlikevirus
			Tsh	Listeria phage P100	AAY53327	5.71e-170	0.476	0.9842	562	Spounavirinae; Twortlikevirus
			putative tail sheath protein	Enterococcus phage phiEF24C	YP_001504132	1.2e-165	0.469	0.9842	569	Spounavirinae; unassigned Spounavirinae
			major tail sheath protein	Staphylococcus phage SA11	YP_007005613	4.15e-148	0.404	0.9842	586	unclassified phages*
			ORF011	Staphylococcus phage Twort	YP_238553	4.49e-147	0.408	0.9859	587	Spounavirinae; Twortlikevirus
			putative major tail sheath protein	Staphylococcus phage GH15	YP_007002222	3.06e-143	0.407	0.9842	587	Spounavirinae; Twortlikevirus; unclassified Twortlikevirus
			major tail sheath protein	Staphylococcus phage 812	ABL87117	1.17e-142	0.405	0.9842	587	Spounavirinae; Spounalikevirus; unclassified SPO1-like viruses
			tail sheath protein	Staphylococcus phage JD007	YP_007112769	1.66e-142	0.405	0.9842	587	Myoviridae
			Tsp	Staphylococcus phage A3R	AFN38129	1.69e-142	0.405	0.9842	587	Spounavirinae; Twortlikevirus; unclassified Twortlikevirus
			Tsp	Staphylococcus phage 676Z	AFN38323	3.64e-142	0.405	0.9842	587	Spounavirinae; Twortlikevirus; unclassified Twortlikevirus
			putative tail sheath protein	Staphylococcus phage Sb-1	AEJ79724	3.72e-142	0.403	0.9842	587	Spounavirinae; Spounalikevirus; unclassified SPO1-like viruses
			putative major tail sheath protein	Staphylococcus phage K	YP_024479	3.88e-142	0.403	0.9842	587	Spounavirinae; Twortlikevirus
			Tsp	Staphylococcus phage MSA6	AFN38748	1.7e-141	0.403	0.9842	587	Spounavirinae; unclassified Spounavirinae
			ORF011	Staphylococcus phage G1	YP_240910	1.73e-141	0.401	0.9842	587	Spounavirinae; Twortlikevirus
terminase, large subunit	terminase large subunit	AEW47019.1	putative terminase large subunit	Bacillus phage BCU4	AEW47511	0	0.997	0.9983	599	Myoviridae
			putative terminase large subunit	Bacillus phage B5S	AEW47238	0	0.839	0.995	598	Myoviridae
			terminase large subunit	Bacillus phage B4	YP_006908233	0	0.843	0.985	591	Myoviridae
			large terminase	Bacillus phage 1102phi1-3	AAS45252	0	0.784	0.995	597	Myoviridae
			large terminase subunit	Bacillus phage Bastille	YP_006907293	0	0.786	0.99	598	Spounavirinae; Spounalikevirus; unclassified SPO1-like viruses
			terminase large subunit	Bacillus phage BPS13	YP_006907565	0	0.73	0.9917	599	Myoviridae
			gp3	Bacillus phage W.Ph.	YP_004957018	0	0.72	0.9917	599	Myoviridae
			putative terminase large subunit	Staphylococcus phage GH15	YP_007002205	0	0.554	0.9667	605	Spounavirinae; Twortlikevirus; unclassified Twortlikevirus
			hypothetical protein KgORF35	Staphylococcus phage K	YP_024465	0	0.553	0.9667	605	Spounavirinae; Twortlikevirus
			Ter	Staphylococcus phage MSA6	AFN38730	0	0.553	0.9667	605	Spounavirinae; unclassified Spounavirinae
			gp74	Listeria phage A511	YP_001468454	0	0.545	0.8383	517	Spounavirinae; Twortlikevirus
			putative large terminase	Enterococcus phage phiEF24C	YP_001504114	0	0.542	0.7967	501	Spounavirinae; unassigned Spounavirinae
			hypothetical protein LP65_gp113	Lactobacillus phage LP65	YP_164748	1.6e-150	0.498	0.7717	488	Spounavirinae; unassigned Spounavirinae
			terminase large subunit	Bacillus phage SP10	YP_007003376	2.75e-148	0.437	0.8933	546	Myoviridae
			gp2.11	Bacillus phage SPO1	YP_002300330	4.7e-114	0.372	0.9283	547	Spounavirinae; Spounalikevirus
			ORF036	Staphylococcus phage Twort	YP_238536	1.3e-78	0.486	0.425	286	Spounavirinae; Twortlikevirus
			terminase large subunit, partial	Listeria phage 20422-1	ACI31791	1.76e-78	0.496	0.4117	251	unclassified phages
			hypothetical protein	Staphylococcus phage SA11	YP_007005633	1.42e-72	0.534	0.3733	235	unclassified phages*
			hypothetical protein	Staphylococcus phage SA11	YP_007005631	1.94e-70	0.471	0.4067	259	unclassified phages*
			putative large terminase	Lactobacillus phage Lb338-1	YP_002790770	6.68e-67	0.507	0.34	216	Myoviridae

## Sheet: BCU4
Analysis	Query Accession	Query description	Description	Organism	Accession	E Value	% Pairwise Identity	Query coverage	Sequence Length	Taxonomy
DNA polymerase	putative DNA polymerase	AEW47658.1	putative DNA polymerase 2	Bacillus phage BCP78	YP_006907997	0	1	1	1112	Myoviridae
			putative DNA polymerase 2	Bacillus phage B4	YP_006908429	8.75e-174	0.575	0.9344	1133	Myoviridae
			DNA polymerase	Bacillus phage Bastille	YP_006907385	3.59e-108	0.636	0.5149	724	Spounavirinae; Spounalikevirus; unclassified SPO1-like viruses
			putative DNA polymerase	Bacillus phage BPS13	YP_006907753	1.24e-91	0.564	0.5249	1033	Myoviridae
			putative DNA polymerase	Enterococcus phage phiEF24C	YP_001504170	3.69e-72	0.517	0.5249	1023	Spounavirinae; unassigned Spounavirinae
			putative DNA polymerase	Staphylococcus phage GH15	YP_007002264	6.34e-56	0.443	0.507	1072	Spounavirinae; Twortlikevirus; unclassified Twortlikevirus
			ORF004	Staphylococcus phage Twort	YP_238608	1.75e-55	0.509	0.4155	1067	Spounavirinae; Twortlikevirus
			hypothetical protein	Staphylococcus phage SA11	YP_007005564	2.04e-55	0.521	0.4135	841	unclassified phages*
			putative DNA polymerase	Staphylococcus phage K	YP_024516	6.89e-55	0.451	0.493	1072	Spounavirinae; Twortlikevirus
			PolA	Staphylococcus phage A3R	AFN38171	7.1e-55	0.451	0.493	1072	Spounavirinae; Twortlikevirus; unclassified Twortlikevirus
			PolA	Staphylococcus phage MSA6	AFN38789	8.13e-55	0.451	0.493	1072	Spounavirinae; unclassified Spounavirinae
			gp85	Bacillus phage W.Ph.	YP_004957100	3.06e-53	0.623	0.2962	282	Myoviridae
			gp68	Listeria phage P100	AAY53371	8.01e-46	0.56	0.2803	278	Spounavirinae; Twortlikevirus
			gp137	Listeria phage A511	YP_001468517	9.63e-46	0.56	0.2803	278	Spounavirinae; Twortlikevirus
			DNA polymerase	Bacillus phage Bastille	YP_006907385	1.16e-42	0.572	0.2744	724	Spounavirinae; Spounalikevirus; unclassified SPO1-like viruses
			unknown, partial	Listeria phage 20422-1	ACI31799	2.42e-33	0.536	0.2187	202	unclassified phages
			gp140	Brochothrix phage A9	YP_004301473	5.94e-33	0.364	0.4135	700	Spounavirinae; unclassified Spounavirinae
			hypothetical protein	Staphylococcus phage ISP	CCA65790	3.31e-30	0.466	0.2803	290	Spounavirinae; Twortlikevirus
			DNA polymerase	Staphylococcus phage JD007	YP_007112946	4.21e-30	0.466	0.2803	290	Myoviridae
			ORF035	Staphylococcus phage G1	YP_240953	4.33e-30	0.466	0.2803	290	Spounavirinae; Twortlikevirus
helicase	putative helicase 1	AEW47680.1	putative DNA helicase	Bacillus phage BCP78	YP_006908020	0	1	1	489	Myoviridae
			putative helicase 1	Bacillus phage B4	YP_006908462	0	0.616	0.9877	488	Myoviridae
			helicase	Bacillus phage Bastille	YP_006907337	0	0.572	0.9857	496	Spounavirinae; Spounalikevirus; unclassified SPO1-like viruses
			gp46	Bacillus phage W.Ph.	YP_004957061	5.28e-179	0.511	0.9796	492	Myoviridae
			putative helicase 1	Bacillus phage BPS13	YP_006907789	8.43e-179	0.507	0.9796	492	Myoviridae
			putative helicase	Enterococcus phage phiEF24C	YP_001504154	3.35e-104	0.377	0.9877	490	Spounavirinae; unassigned Spounavirinae
			gp113	Listeria phage A511	YP_001468493	5.96e-103	0.364	0.955	487	Spounavirinae; Twortlikevirus
			hypothetical protein	Staphylococcus phage SA11	YP_007005586	4.13e-91	0.376	0.9918	479	unclassified phages*
			putative helicase	Staphylococcus phage K	YP_024501	7.65e-89	0.369	0.9427	480	Spounavirinae; Twortlikevirus
			putative DNA helicase subunit	Staphylococcus phage Sb-1	AEJ79749	2.8e-88	0.367	0.9427	480	Spounavirinae; Spounalikevirus; unclassified SPO1-like viruses
			putative helicase	Staphylococcus phage GH15	YP_007002247	2.35e-86	0.373	0.9059	467	Spounavirinae; Twortlikevirus; unclassified Twortlikevirus
			ORF014	Staphylococcus phage Twort	YP_238585	1.55e-78	0.364	0.9468	480	Spounavirinae; Twortlikevirus
			gp ORF100	Staphylococcus phage A5W	ACB89093	7.47e-71	0.418	0.6033	312	Spounavirinae; Twortlikevirus
			hypothetical protein LP65_gp076	Lactobacillus phage LP65	YP_164711	9.42e-48	0.28	0.9632	496	Spounavirinae; unassigned Spounavirinae
			gp115	Brochothrix phage A9	YP_004301448	6.61e-47	0.284	0.8303	503	Spounavirinae; unclassified Spounavirinae
			putative helicase	Lactobacillus phage Lb338-1	YP_002790817	9.78e-40	0.281	0.9877	501	Myoviridae
			DNA primase/helicase	Bacillus phage SP10	YP_007003424	3.38e-31	0.315	0.4928	484	Myoviridae
			gp41 replication and recombination DNA helicase	Enterobacteria phage RB16	YP_003858334	1.92e-16	0.293	0.4601	478	Tevenvirinae; T4likevirus
			gp41 replication and recombination DNA helicase	Enterobacteria phage RB43	YP_239011	2.3e-16	0.289	0.4601	478	Tevenvirinae; T4likevirus
			gp41 replication and recombination DNA helicase	Klebsiella phage KP15	YP_003579904	1.06e-15	0.276	0.4601	478	Tevenvirinae; T4likevirus
major capsid protein	putative major capsid protein	AEW47716.1	putative major capsid protein	Bacillus phage BCP78	YP_006908056	0	1	0.9979	482	Myoviridae
			putative capsid protein	Bacillus phage B4	YP_006908495	0	0.755	0.9834	479	Myoviridae
			major capsid protein	Bacillus phage Bastille	YP_006907308	0	0.744	0.9586	479	Spounavirinae; Spounalikevirus; unclassified SPO1-like viruses
			putative capsid protein	Bacillus phage BPS13	YP_006907820	0	0.747	0.9565	478	Myoviridae
			gp15	Bacillus phage W.Ph.	YP_004957030	0	0.718	0.9565	480	Myoviridae
			Cps	Listeria phage P100	AAY53320	0	0.594	0.9524	468	Spounavirinae; Twortlikevirus
			major capsid protein precursor	Listeria phage A511	YP_001468466	0	0.61	0.913	467	Spounavirinae; Twortlikevirus
			major capsid protein	Listeria phage A511	YP_001469619	0	0.609	0.911	444	Spounavirinae; Twortlikevirus
			hypothetical protein	Staphylococcus phage SA11	YP_007005621	0	0.564	0.9524	463	unclassified phages*
			major capsid protein	Staphylococcus phage JD007	YP_007112776	0	0.585	0.9255	463	Myoviridae
			putative capsid protein	Staphylococcus phage GH15	YP_007002215	0	0.585	0.9255	463	Spounavirinae; Twortlikevirus; unclassified Twortlikevirus
			putative capsid protein	Staphylococcus phage K	YP_024474	0	0.585	0.9255	463	Spounavirinae; Twortlikevirus
			putative major capsid protein	Enterococcus phage phiEF24C	YP_001504125	0	0.579	0.9441	464	Spounavirinae; unassigned Spounavirinae
			ORF016	Staphylococcus phage Twort	YP_238545	1.06e-179	0.588	0.9255	462	Spounavirinae; Twortlikevirus
			gp88	Brochothrix phage A9	YP_004301421	8.97e-136	0.485	0.913	457	Spounavirinae; unclassified Spounavirinae
			major head protein, partial	Listeria phage 20422-1	ACI31798	9.76e-127	0.565	0.7143	343	unclassified phages
			hypothetical protein LP65_gp109	Lactobacillus phage LP65	YP_164744	3.87e-102	0.4	0.9379	514	Spounavirinae; unassigned Spounavirinae
			putative major capsid protein	Lactobacillus phage Lb338-1	YP_002790788	4.05e-87	0.386	0.8944	485	Myoviridae
			major capsid protein precursor	Bacillus phage SP10	YP_007003398	5.44e-52	0.301	0.9648	470	Myoviridae
			gp6.1	Bacillus phage SPO1	YP_002300349	5.84e-46	0.284	0.9151	468	Spounavirinae; Spounalikevirus
portal protein	putative portal protein	AEW47720.1	putative portal protein	Bacillus phage BCP78	YP_006908060	0	1	1	558	Myoviridae
			putative portal protein	Bacillus phage B4	YP_006908499	0	0.745	0.9781	575	Myoviridae
			putative portal protein	Bacillus phage Bastille	YP_006907304	0	0.741	0.9284	557	Spounavirinae; Spounalikevirus; unclassified SPO1-like viruses
			gp12	Bacillus phage W.Ph.	YP_004957027	0	0.673	0.9722	567	Myoviridae
			putative portal protein	Bacillus phage BPS13	YP_006907823	0	0.68	0.9662	564	Myoviridae
			gp14	Listeria phage P100	AAY53317	0	0.547	0.9523	547	Spounavirinae; Twortlikevirus
			gp83	Listeria phage A511	YP_001468463	0	0.547	0.9523	551	Spounavirinae; Twortlikevirus
			putative portal protein	Enterococcus phage phiEF24C	YP_001504121	3.37e-173	0.551	0.8847	574	Spounavirinae; unassigned Spounavirinae
			putative portal protein	Staphylococcus phage GH15	YP_007002212	2.94e-147	0.471	0.9364	563	Spounavirinae; Twortlikevirus; unclassified Twortlikevirus
			putative portal protein	Staphylococcus phage K	YP_024471	3.34e-147	0.471	0.9364	563	Spounavirinae; Twortlikevirus
			Prt	Staphylococcus phage MSA6	AFN38738	3.53e-147	0.471	0.9364	563	Spounavirinae; unclassified Spounavirinae
			putative portal protein	Staphylococcus phage Sb-1	AEJ79714	4.43e-147	0.471	0.9364	563	Spounavirinae; Spounalikevirus; unclassified SPO1-like viruses
			ORF012	Staphylococcus phage Twort	YP_238542	4.1e-144	0.461	0.9443	576	Spounavirinae; Twortlikevirus
			putative portal protein	Staphylococcus phage SA5	AFV80874	6.99e-143	0.494	0.841	500	Spounavirinae; Twortlikevirus
			putative portal protein	Lactobacillus phage Lb338-1	YP_002790785	3.92e-119	0.408	1	559	Myoviridae
			gp3.1	Bacillus phage SPO1	YP_002300346	6.85e-116	0.421	0.8867	507	Spounavirinae; Spounalikevirus
			portal protein	Bacillus phage SP10	YP_007003395	9.7e-115	0.437	0.8807	584	Myoviridae
			hypothetical protein LP65_gp112	Lactobacillus phage LP65	YP_164747	7.85e-81	0.404	0.7773	535	Spounavirinae; unassigned Spounavirinae
			hypothetical protein	Staphylococcus phage SA11	YP_007005625	8.35e-81	0.455	0.5944	330	unclassified phages*
			gp83	Brochothrix phage A9	YP_004301416	2.72e-72	0.401	0.6382	359	Spounavirinae; unclassified Spounavirinae
tail sheath protein	putative tail sheath protein	AEW47709.1	putative tail sheath protein	Bacillus phage BCU4	AEW47709	0	1	1	568	Myoviridae
			putative tail sheath protein	Bacillus phage BCP78	YP_006908049	0	0.99	1	568	Myoviridae
			tail sheath protein	Bacillus phage Bastille	YP_006907315	0	0.643	0.996	570	Spounavirinae; Spounalikevirus; unclassified SPO1-like viruses
			putative tail sheath protein	Bacillus phage B4	YP_006908488	0	0.645	0.996	569	Myoviridae
			tail sheath protein	Bacillus phage BPS13	YP_006907813	0	0.572	0.996	577	Myoviridae
			gp22	Bacillus phage W.Ph.	YP_004957037	0	0.568	0.996	576	Myoviridae
			tail sheath protein precursor	Listeria phage A511	YP_001468473	1.81e-150	0.48	0.9821	562	Spounavirinae; Twortlikevirus
			Tsh	Listeria phage P100	AAY53327	2.29e-150	0.48	0.9821	562	Spounavirinae; Twortlikevirus
			tail sheath protein	Listeria phage A511	YP_001469620	2.5e-150	0.48	0.9821	561	Spounavirinae; Twortlikevirus
			putative tail sheath protein	Enterococcus phage phiEF24C	YP_001504132	1.34e-145	0.468	0.9821	569	Spounavirinae; unassigned Spounavirinae
			major tail sheath protein	Staphylococcus phage SA11	YP_007005613	7.48e-130	0.4	0.9821	586	unclassified phages*
			ORF011	Staphylococcus phage Twort	YP_238553	2.33e-128	0.405	0.9841	587	Spounavirinae; Twortlikevirus
			putative major tail sheath protein	Staphylococcus phage GH15	YP_007002222	2.9e-126	0.407	0.9821	587	Spounavirinae; Twortlikevirus; unclassified Twortlikevirus
			Tsp	Staphylococcus phage 676Z	AFN38323	1.35e-125	0.405	0.9821	587	Spounavirinae; Twortlikevirus; unclassified Twortlikevirus
			major tail sheath protein	Staphylococcus phage 812	ABL87117	1.49e-125	0.405	0.9821	587	Spounavirinae; Spounalikevirus; unclassified SPO1-like viruses
			tail sheath protein	Staphylococcus phage JD007	YP_007112769	1.94e-125	0.405	0.9821	587	Myoviridae
			Tsp	Staphylococcus phage A3R	AFN38129	2.86e-125	0.405	0.9821	587	Spounavirinae; Twortlikevirus; unclassified Twortlikevirus
			putative major tail sheath protein	Staphylococcus phage K	YP_024479	4.79e-125	0.403	0.9821	587	Spounavirinae; Twortlikevirus
			putative tail sheath protein	Staphylococcus phage Sb-1	AEJ79724	5.22e-125	0.403	0.9821	587	Spounavirinae; Spounalikevirus; unclassified SPO1-like viruses
			Tsp	Staphylococcus phage MSA6	AFN38748	2.51e-124	0.403	0.9821	587	Spounavirinae; unclassified Spounavirinae
terminase, large subunit	putative terminase large subunit	AEW47511.1	putative terminase large subunit	Bacillus phage BCU4	AEW47511	0	1	1	599	Myoviridae
			terminase large subunit	Bacillus phage BCP78	YP_006907847	0	0.996	1	599	Myoviridae
			putative terminase large subunit	Bacillus phage B5S	AEW47238	0	0.848	0.996	598	Myoviridae
			terminase large subunit	Bacillus phage B4	YP_006908233	0	0.853	0.9841	591	Myoviridae
			large terminase	Bacillus phage 1102phi1-3	AAS45252	0	0.8	0.996	597	Myoviridae
			large terminase subunit	Bacillus phage Bastille	YP_006907293	0	0.804	0.994	598	Spounavirinae; Spounalikevirus; unclassified SPO1-like viruses
			terminase large subunit	Bacillus phage BPS13	YP_006907565	0	0.741	0.996	599	Myoviridae
			gp3	Bacillus phage W.Ph.	YP_004957018	0	0.735	0.996	599	Myoviridae
			putative terminase large subunit	Staphylococcus phage GH15	YP_007002205	0	0.566	0.992	605	Spounavirinae; Twortlikevirus; unclassified Twortlikevirus
			hypothetical protein KgORF35	Staphylococcus phage K	YP_024465	0	0.564	0.992	605	Spounavirinae; Twortlikevirus
			Ter	Staphylococcus phage MSA6	AFN38730	0	0.564	0.992	605	Spounavirinae; unclassified Spounavirinae
			gp74	Listeria phage A511	YP_001468454	3.48e-175	0.57	0.8131	517	Spounavirinae; Twortlikevirus
			putative large terminase	Enterococcus phage phiEF24C	YP_001504114	1.42e-159	0.564	0.7634	501	Spounavirinae; unassigned Spounavirinae
			terminase large subunit	Bacillus phage SP10	YP_007003376	1.69e-132	0.443	0.9264	546	Myoviridae
			hypothetical protein LP65_gp113	Lactobacillus phage LP65	YP_164748	8.26e-127	0.52	0.7555	488	Spounavirinae; unassigned Spounavirinae
			gp2.11	Bacillus phage SPO1	YP_002300330	2.35e-108	0.383	0.9602	547	Spounavirinae; Spounalikevirus
			hypothetical protein	Staphylococcus phage SA11	YP_007005633	1.46e-73	0.534	0.4453	235	unclassified phages*
			ORF059	Staphylococcus phage Twort	YP_238728	1.09e-67	0.529	0.3897	210	Spounavirinae; Twortlikevirus
			putative large terminase	Lactobacillus phage Lb338-1	YP_002790770	3.71e-67	0.502	0.4056	216	Myoviridae
			gp72	Brochothrix phage A9	YP_004301405	4.7e-64	0.554	0.3479	190	Spounavirinae; unclassified Spounavirinae

## Sheet: BPS13
Analysis	Query Accession	Query description	Relevant domain detected	Description	Organism	Accession	E Value	% Pairwise Identity	Query coverage	Sequence Length	Taxonomy
DNA polymerase	putative DNA polymerase	AEZ50373.1	Yes	gp87	Bacillus phage W.Ph.	YP_004957102	0	0.93	0.7234	748	Myoviridae
				putative DNA polymerase 2	Bacillus phage B4	YP_006908429	0	0.611	0.883	1133	Myoviridae
				putative DNA polymerase 2	Bacillus phage BCP78	YP_006907997	0	0.536	0.8694	1112	Myoviridae
				DNA polymerase	Bacillus phage Bastille	YP_006907385	0	0.621	0.6876	724	Spounavirinae; Spounalikevirus; unclassified SPO1-like viruses
				putative DNA polymerase	Enterococcus phage phiEF24C	YP_001504170	0	0.449	0.9981	1023	Spounavirinae; unassigned Spounavirinae
				putative DNA polymerase	Staphylococcus phage GH15	YP_007002264	0	0.4	0.9981	1072	Spounavirinae; Twortlikevirus; unclassified Twortlikevirus
				PolA	Staphylococcus phage MSA6	AFN38789	0	0.398	0.9981	1072	Spounavirinae; unclassified Spounavirinae
				PolA	Staphylococcus phage A3R	AFN38171	0	0.398	0.9981	1072	Spounavirinae; Twortlikevirus; unclassified Twortlikevirus
				putative DNA polymerase	Staphylococcus phage K	YP_024516	0	0.397	0.9981	1072	Spounavirinae; Twortlikevirus
				ORF004	Staphylococcus phage Twort	YP_238608	0	0.372	0.9981	1067	Spounavirinae; Twortlikevirus
				gp138	Listeria phage A511	YP_001468518	0	0.436	0.7263	730	Spounavirinae; Twortlikevirus
				gp69	Listeria phage P100	AAY53372	0	0.431	0.6992	702	Spounavirinae; Twortlikevirus
				gp85	Bacillus phage W.Ph.	YP_004957100	0	0.95	0.2727	282	Myoviridae
				DNA polymerase	Staphylococcus phage JD007	YP_007112944	6.6e-177	0.392	0.7166	776	Myoviridae
				DNA polymerase	Lactobacillus phage Lb338-1	YP_002790829	4.96e-176	0.335	0.9865	1046	Myoviridae
				hypothetical protein	Staphylococcus phage SA11	YP_007005564	2.03e-163	0.371	0.7776	841	unclassified phages*
				DNA polymerase	Bacillus phage Bastille	YP_006907387	1.55e-144	0.644	0.3046	319	Spounavirinae; Spounalikevirus; unclassified SPO1-like viruses
				DNA polymerase, partial	Bacillus phage Bastille	AAO93094	2.09e-118	0.649	0.2698	279	Spounavirinae; Spounalikevirus; unclassified SPO1-like viruses
				gp140	Brochothrix phage A9	YP_004301473	7.79e-108	0.335	0.6809	700	Spounavirinae; unclassified Spounavirinae
				hypothetical protein LP65_gp059	Lactobacillus phage LP65	YP_164694	1.97e-87	0.276	0.9081	988	Spounavirinae; unassigned Spounavirinae
helicase	putative helicase 1	AEZ50409.1	Yes	gp46	Bacillus phage W.Ph.	YP_004957061	0	0.939	1	492	Myoviridae
				helicase	Bacillus phage Bastille	YP_006907337	0	0.626	0.998	496	Spounavirinae; Spounalikevirus; unclassified SPO1-like viruses
				putative helicase 1	Bacillus phage B4	YP_006908462	0	0.595	0.9959	488	Myoviridae
				putative DNA helicase	Bacillus phage BCP78	YP_006908020	8.48e-179	0.507	0.9898	489	Myoviridae
				putative helicase	Enterococcus phage phiEF24C	YP_001504154	4e-102	0.397	0.9268	490	Spounavirinae; unassigned Spounavirinae
				gp113	Listeria phage A511	YP_001468493	4.89e-102	0.39	0.8882	487	Spounavirinae; Twortlikevirus
				hypothetical protein	Staphylococcus phage SA11	YP_007005586	4.02e-87	0.361	0.998	479	unclassified phages*
				putative helicase	Staphylococcus phage K	YP_024501	1.18e-84	0.359	0.998	480	Spounavirinae; Twortlikevirus
				putative DNA helicase subunit	Staphylococcus phage Sb-1	AEJ79749	2.28e-84	0.357	0.998	480	Spounavirinae; Spounalikevirus; unclassified SPO1-like viruses
				putative helicase	Staphylococcus phage GH15	YP_007002247	6.95e-83	0.358	0.9634	467	Spounavirinae; Twortlikevirus; unclassified Twortlikevirus
				ORF014	Staphylococcus phage Twort	YP_238585	8.49e-80	0.359	0.998	480	Spounavirinae; Twortlikevirus
				gp ORF100	Staphylococcus phage A5W	ACB89093	6.1e-67	0.396	0.6626	312	Spounavirinae; Twortlikevirus
				gp115	Brochothrix phage A9	YP_004301448	1.02e-58	0.337	0.8252	503	Spounavirinae; unclassified Spounavirinae
				putative helicase	Lactobacillus phage Lb338-1	YP_002790817	2.45e-49	0.333	0.9187	501	Myoviridae
				hypothetical protein LP65_gp076	Lactobacillus phage LP65	YP_164711	1.1e-47	0.283	0.9207	496	Spounavirinae; unassigned Spounavirinae
				DNA primase/helicase	Bacillus phage SP10	YP_007003424	2.46e-25	0.308	0.4878	484	Myoviridae
				hypothetical protein HMPREF9538_02575	Klebsiella sp. MS 92-3	ZP_08304893	2.1e-21	0.305	0.5041	453	Klebsiella
				gp41 DNA primase-helicase subunit	Aeromonas phage Aeh1	NP_943891	1.02e-16	0.238	0.7337	485	Tevenvirinae; T4likevirus
				gp41 DNA primase-helicase subunit	Aeromonas phage PX29	ADQ52731	1.93e-15	0.283	0.4228	484	Tevenvirinae; T4likevirus
				unnamed protein product	Aeromonas phage phiAS5	YP_003969430	1.66e-14	0.23	0.7337	484	Tevenvirinae; T4likevirus
major capsid protein	putative capsid protein	AEZ50440.1	n.a	gp15	Bacillus phage W.Ph.	YP_004957030	0	0.904	0.9687	480	Myoviridae
				putative capsid protein	Bacillus phage B4	YP_006908495	0	0.825	0.9979	479	Myoviridae
				major capsid protein	Bacillus phage Bastille	YP_006907308	0	0.824	0.9958	479	Spounavirinae; Spounalikevirus; unclassified SPO1-like viruses
				putative major capsid protein	Bacillus phage BCP78	YP_006908056	0	0.746	0.9645	482	Myoviridae
				putative capsid protein	Staphylococcus phage K	YP_024474	0	0.6	0.9311	463	Spounavirinae; Twortlikevirus
				putative capsid protein	Staphylococcus phage GH15	YP_007002215	0	0.6	0.9311	463	Spounavirinae; Twortlikevirus; unclassified Twortlikevirus
				major capsid protein	Staphylococcus phage JD007	YP_007112776	0	0.6	0.9311	463	Myoviridae
				Cps	Listeria phage P100	AAY53320	0	0.596	0.9645	468	Spounavirinae; Twortlikevirus
				major capsid protein precursor	Listeria phage A511	YP_001468466	0	0.594	0.9645	467	Spounavirinae; Twortlikevirus
				hypothetical protein	Staphylococcus phage SA11	YP_007005621	0	0.589	0.9311	463	unclassified phages*
				ORF016	Staphylococcus phage Twort	YP_238545	0	0.596	0.9311	462	Spounavirinae; Twortlikevirus
				major capsid protein	Listeria phage A511	YP_001469619	0	0.605	0.9165	444	Spounavirinae; Twortlikevirus
				putative major capsid protein	Enterococcus phage phiEF24C	YP_001504125	5.55e-179	0.598	0.9248	464	Spounavirinae; unassigned Spounavirinae
				gp88	Brochothrix phage A9	YP_004301421	1.02e-137	0.491	0.9186	457	Spounavirinae; unclassified Spounavirinae
				major head protein, partial	Listeria phage 20422-1	ACI31798	4.5e-121	0.57	0.6973	343	unclassified phages
				hypothetical protein LP65_gp109	Lactobacillus phage LP65	YP_164744	2.13e-102	0.404	0.9269	514	Spounavirinae; unassigned Spounavirinae
				putative major capsid protein	Lactobacillus phage Lb338-1	YP_002790788	3.64e-87	0.386	0.8998	485	Myoviridae
				major capsid protein precursor	Bacillus phage SP10	YP_007003398	1.53e-49	0.301	0.9165	470	Myoviridae
				gp6.1	Bacillus phage SPO1	YP_002300349	4.14e-49	0.282	0.9165	468	Spounavirinae; Spounalikevirus
				predicted protein	Oxalobacter formigenes	WP_005876809	3.21e-17	0.242	0.9186	483	Oxalobacter
portal protein	putative portal protein	AEZ50443.1	Yes	gp12	Bacillus phage W.Ph.	YP_004957027	0	0.947	0.9982	567	Myoviridae
				putative portal protein	Bacillus phage Bastille	YP_006907304	0	0.713	0.9912	557	Spounavirinae; Spounalikevirus; unclassified SPO1-like viruses
				putative portal protein	Bacillus phage B4	YP_006908499	0	0.693	0.9876	575	Myoviridae
				putative portal protein	Bacillus phage BCP78	YP_006908060	0	0.641	0.9735	558	Myoviridae
				gp14	Listeria phage P100	AAY53317	5.34e-174	0.491	0.9239	547	Spounavirinae; Twortlikevirus
				gp83	Listeria phage A511	YP_001468463	5.84e-174	0.491	0.9239	551	Spounavirinae; Twortlikevirus
				putative portal protein	Enterococcus phage phiEF24C	YP_001504121	2.85e-161	0.485	0.8779	574	Spounavirinae; unassigned Spounavirinae
				putative portal protein	Staphylococcus phage GH15	YP_007002212	3.04e-144	0.484	0.7752	563	Spounavirinae; Twortlikevirus; unclassified Twortlikevirus
				putative portal protein	Staphylococcus phage K	YP_024471	3.14e-144	0.484	0.7752	563	Spounavirinae; Twortlikevirus
				Prt	Staphylococcus phage MSA6	AFN38738	3.25e-144	0.484	0.7752	563	Spounavirinae; unclassified Spounavirinae
				putative portal protein	Staphylococcus phage Sb-1	AEJ79714	4.79e-144	0.484	0.7752	563	Spounavirinae; Spounalikevirus; unclassified SPO1-like viruses
				putative portal protein	Staphylococcus phage SA5	AFV80874	1.38e-140	0.49	0.7522	500	Spounavirinae; Twortlikevirus
				ORF012	Staphylococcus phage Twort	YP_238542	5.43e-136	0.451	0.8513	576	Spounavirinae; Twortlikevirus
				gp3.1	Bacillus phage SPO1	YP_002300346	1.13e-110	0.428	0.7381	507	Spounavirinae; Spounalikevirus
				putative portal protein	Lactobacillus phage Lb338-1	YP_002790785	8.54e-110	0.398	0.885	559	Myoviridae
				portal protein	Bacillus phage SP10	YP_007003395	1.1e-106	0.413	0.8549	584	Myoviridae
				hypothetical protein LP65_gp112	Lactobacillus phage LP65	YP_164747	1.19e-80	0.39	0.7434	535	Spounavirinae; unassigned Spounavirinae
				hypothetical protein	Staphylococcus phage SA11	YP_007005625	9.42e-79	0.454	0.5469	330	unclassified phages*
				gp83	Brochothrix phage A9	YP_004301416	1.03e-72	0.411	0.6124	359	Spounavirinae; unclassified Spounavirinae
				phage portal protein	Oxalobacter formigenes	WP_005876821	4e-48	0.305	0.7204	582	Oxalobacter
tail sheath protein	tail sheath protein	AEZ50433.1	no	tail sheath protein	Staphylococcus phage JD007	YP_007112769	1.53e-121	0.386	0.9827	587	Myoviridae
				gp22	Bacillus phage W.Ph.	YP_004957037	0	0.898	1	576	Myoviridae
				tail sheath protein	Bacillus phage Bastille	YP_006907315	0	0.669	1	570	Spounavirinae; Spounalikevirus; unclassified SPO1-like viruses
				putative tail sheath protein	Bacillus phage B4	YP_006908488	0	0.596	1	569	Myoviridae
				putative tail sheath protein	Bacillus phage BCU4	AEW47709	0	0.589	0.9948	568	Myoviridae
				putative tail sheath protein	Bacillus phage BCP78	YP_006908049	0	0.591	0.9948	568	Myoviridae
				tail sheath protein precursor	Listeria phage A511	YP_001468473	1.96e-147	0.434	0.9896	562	Spounavirinae; Twortlikevirus
				Tsh	Listeria phage P100	AAY53327	2.95e-147	0.434	0.9896	562	Spounavirinae; Twortlikevirus
				tail sheath protein	Listeria phage A511	YP_001469620	3.09e-147	0.434	0.9896	561	Spounavirinae; Twortlikevirus
				putative tail sheath protein	Enterococcus phage phiEF24C	YP_001504132	3.89e-140	0.415	0.9827	569	Spounavirinae; unassigned Spounavirinae
				major tail sheath protein	Staphylococcus phage SA11	YP_007005613	2.31e-121	0.383	0.9827	586	unclassified phages*
				major tail sheath protein	Staphylococcus phage 812	ABL87117	7.79e-121	0.384	0.9827	587	Spounavirinae; Spounalikevirus; unclassified SPO1-like viruses
				Tsp	Staphylococcus phage A3R	AFN38129	1.83e-120	0.384	0.9827	587	Spounavirinae; Twortlikevirus; unclassified Twortlikevirus
				putative major tail sheath protein	Staphylococcus phage K	YP_024479	2.9e-120	0.383	0.9827	587	Spounavirinae; Twortlikevirus
				putative tail sheath protein	Staphylococcus phage Sb-1	AEJ79724	2.93e-120	0.383	0.9827	587	Spounavirinae; Spounalikevirus; unclassified SPO1-like viruses
				putative major tail sheath protein	Staphylococcus phage GH15	YP_007002222	3.16e-120	0.383	0.9827	587	Spounavirinae; Twortlikevirus; unclassified Twortlikevirus
				ORF011	Staphylococcus phage Twort	YP_238553	3.23e-120	0.377	0.9844	587	Spounavirinae; Twortlikevirus
				Tsp	Staphylococcus phage 676Z	AFN38323	5.23e-120	0.384	0.9827	587	Spounavirinae; Twortlikevirus; unclassified Twortlikevirus
				Tsp	Staphylococcus phage MSA6	AFN38748	1.2e-119	0.383	0.9827	587	Spounavirinae; unclassified Spounavirinae
				ORF011	Staphylococcus phage G1	YP_240910	1.44e-119	0.381	0.9827	587	Spounavirinae; Twortlikevirus
terminase, large subunit	terminase large subunit	AEZ50185.1	Yes	gp3	Bacillus phage W.Ph.	YP_004957018	0	0.808	0.9983	599	Myoviridae
				large terminase subunit	Bacillus phage Bastille	YP_006907293	0	0.821	0.9983	598	Spounavirinae; Spounalikevirus; unclassified SPO1-like viruses
				putative terminase large subunit	Bacillus phage B5S	AEW47238	0	0.778	0.9983	598	Myoviridae
				terminase large subunit	Bacillus phage B4	YP_006908233	0	0.779	0.9867	591	Myoviridae
				terminase large subunit	Bacillus phage BCP78	YP_006907847	0	0.73	0.9933	599	Myoviridae
				putative terminase large subunit	Bacillus phage BCU4	AEW47511	0	0.728	0.9933	599	Myoviridae
				large terminase	Bacillus phage 1102phi1-3	AAS45252	0	0.718	0.9983	597	Myoviridae
				putative terminase large subunit	Staphylococcus phage GH15	YP_007002205	0	0.549	0.94	605	Spounavirinae; Twortlikevirus; unclassified Twortlikevirus
				hypothetical protein KgORF35	Staphylococcus phage K	YP_024465	0	0.547	0.94	605	Spounavirinae; Twortlikevirus
				Ter	Staphylococcus phage MSA6	AFN38730	0	0.547	0.94	605	Spounavirinae; unclassified Spounavirinae
				gp74	Listeria phage A511	YP_001468454	0	0.556	0.84	517	Spounavirinae; Twortlikevirus
				putative large terminase	Enterococcus phage phiEF24C	YP_001504114	0	0.532	0.795	501	Spounavirinae; unassigned Spounavirinae
				terminase large subunit	Bacillus phage SP10	YP_007003376	6.58e-143	0.431	0.9067	546	Myoviridae
				hypothetical protein LP65_gp113	Lactobacillus phage LP65	YP_164748	5.14e-137	0.449	0.7833	488	Spounavirinae; unassigned Spounavirinae
				gp2.11	Bacillus phage SPO1	YP_002300330	5.38e-106	0.372	0.9217	547	Spounavirinae; Spounalikevirus
				ORF036	Staphylococcus phage Twort	YP_238536	8.97e-84	0.487	0.4433	286	Spounavirinae; Twortlikevirus
				terminase large subunit, partial	Listeria phage 20422-1	ACI31791	1.79e-77	0.496	0.4133	251	unclassified phages
				hypothetical protein	Staphylococcus phage SA11	YP_007005633	8.62e-74	0.534	0.3733	235	unclassified phages*
				hypothetical protein	Staphylococcus phage SA11	YP_007005631	1.33e-72	0.522	0.38	259	unclassified phages*
				ORF059	Staphylococcus phage Twort	YP_238728	2.79e-70	0.517	0.3317	210	Spounavirinae; Twortlikevirus

## Sheet: Wph
Analysis	Query Accession	Query description	Description	Organism	Accession	E Value	% Pairwise Identity	Query coverage	Sequence Length	Taxonomy
DNA polymerase	ADH03233.1	gp87	putative DNA polymerase	Bacillus phage BPS13	YP_006907753	0	0.93	0.9987	1033	Myoviridae
			putative DNA polymerase 2	Bacillus phage B4	YP_006908429	0	0.595	0.9973	1133	Myoviridae
			putative DNA polymerase 2	Bacillus phage BCP78	YP_006907997	0	0.517	0.996	1112	Myoviridae
			putative DNA polymerase	Enterococcus phage phiEF24C	YP_001504170	0	0.452	0.9973	1023	Spounavirinae; unassigned Spounavirinae
			gp138	Listeria phage A511	YP_001468518	0	0.448	0.9973	730	Spounavirinae; Twortlikevirus
			gp69	Listeria phage P100	AAY53372	0	0.439	0.9653	702	Spounavirinae; Twortlikevirus
			PolA	Staphylococcus phage MSA6	AFN38789	0	0.399	0.9973	1072	Spounavirinae; unclassified Spounavirinae
			PolA	Staphylococcus phage A3R	AFN38171	0	0.399	0.9973	1072	Spounavirinae; Twortlikevirus; unclassified Twortlikevirus
			putative DNA polymerase	Staphylococcus phage GH15	YP_007002264	0	0.399	0.9973	1072	Spounavirinae; Twortlikevirus; unclassified Twortlikevirus
			putative DNA polymerase	Staphylococcus phage K	YP_024516	0	0.398	0.9973	1072	Spounavirinae; Twortlikevirus
			DNA polymerase	Staphylococcus phage JD007	YP_007112944	0	0.398	0.9893	776	Myoviridae
			DNA polymerase	Bacillus phage Bastille	YP_006907385	7.63e-169	0.6	0.5688	724	Spounavirinae; Spounalikevirus; unclassified SPO1-like viruses
			ORF004	Staphylococcus phage Twort	YP_238608	2.61e-166	0.361	0.9973	1067	Spounavirinae; Twortlikevirus
			DNA polymerase	Bacillus phage Bastille	YP_006907387	3.17e-147	0.64	0.4232	319	Spounavirinae; Spounalikevirus; unclassified SPO1-like viruses
			DNA polymerase	Lactobacillus phage Lb338-1	YP_002790829	9.96e-138	0.367	0.9666	1046	Myoviridae
			DNA polymerase, partial	Bacillus phage Bastille	AAO93094	2.59e-121	0.649	0.3725	279	Spounavirinae; Spounalikevirus; unclassified SPO1-like viruses
			hypothetical protein	Staphylococcus phage SA11	YP_007005564	2.65e-93	0.358	0.6929	841	unclassified phages*
			ORF037	Staphylococcus phage G1	YP_240958	3.61e-86	0.454	0.3792	286	Spounavirinae; Twortlikevirus
			gp141	Brochothrix phage A9	YP_004301474	1.34e-76	0.445	0.4179	334	Spounavirinae; unclassified Spounavirinae
			hypothetical protein LP65_gp059	Lactobacillus phage LP65	YP_164694	2e-74	0.299	0.976	988	Spounavirinae; unassigned Spounavirinae
helicase	ADH03192.1	gp46	putative helicase 1	Bacillus phage BPS13	YP_006907789	0	0.939	1	492	Myoviridae
			helicase	Bacillus phage Bastille	YP_006907337	0	0.628	0.998	496	Spounavirinae; Spounalikevirus; unclassified SPO1-like viruses
			putative helicase 1	Bacillus phage B4	YP_006908462	0	0.595	0.9959	488	Myoviridae
			putative DNA helicase	Bacillus phage BCP78	YP_006908020	5.32e-179	0.511	0.9898	489	Myoviridae
			putative helicase	Enterococcus phage phiEF24C	YP_001504154	1.94e-100	0.388	0.9268	490	Spounavirinae; unassigned Spounavirinae
			gp113	Listeria phage A511	YP_001468493	4.37e-100	0.383	0.8882	487	Spounavirinae; Twortlikevirus
			hypothetical protein	Staphylococcus phage SA11	YP_007005586	9.04e-89	0.367	0.998	479	unclassified phages*
			putative helicase	Staphylococcus phage K	YP_024501	2.26e-84	0.364	0.998	480	Spounavirinae; Twortlikevirus
			putative DNA helicase subunit	Staphylococcus phage Sb-1	AEJ79749	5.39e-84	0.362	0.998	480	Spounavirinae; Spounalikevirus; unclassified SPO1-like viruses
			putative helicase	Staphylococcus phage GH15	YP_007002247	1.03e-81	0.361	0.9634	467	Spounavirinae; Twortlikevirus; unclassified Twortlikevirus
			ORF014	Staphylococcus phage Twort	YP_238585	1.43e-79	0.363	0.998	480	Spounavirinae; Twortlikevirus
			gp ORF100	Staphylococcus phage A5W	ACB89093	7.46e-67	0.399	0.6626	312	Spounavirinae; Twortlikevirus
			gp115	Brochothrix phage A9	YP_004301448	1.14e-56	0.334	0.8252	503	Spounavirinae; unclassified Spounavirinae
			putative helicase	Lactobacillus phage Lb338-1	YP_002790817	1.21e-49	0.333	0.9187	501	Myoviridae
			hypothetical protein LP65_gp076	Lactobacillus phage LP65	YP_164711	9.12e-45	0.276	0.9207	496	Spounavirinae; unassigned Spounavirinae
			DNA primase/helicase	Bacillus phage SP10	YP_007003424	3.35e-25	0.308	0.4878	484	Myoviridae
			hypothetical protein HMPREF9538_02575	Klebsiella sp. MS 92-3	ZP_08304893	7.27e-22	0.313	0.5041	453	Klebsiella
			gp41 DNA primase-helicase subunit	Aeromonas phage Aeh1	NP_943891	6.63e-16	0.238	0.7337	485	Tevenvirinae; T4likevirus
			gp41 DNA primase-helicase subunit	Aeromonas phage PX29	ADQ52731	9.27e-16	0.288	0.4228	484	Tevenvirinae; T4likevirus
			gp21.1	Bacillus phage SPO1	YP_002300383	1.04e-15	0.257	0.8028	456	Spounavirinae; Spounalikevirus
major capsid protein	ADH03161.1	gp15	putative capsid protein	Bacillus phage BPS13	YP_006907820	0	0.904	0.9979	478	Myoviridae
			putative capsid protein	Bacillus phage B4	YP_006908495	0	0.821	0.9979	479	Myoviridae
			major capsid protein	Bacillus phage Bastille	YP_006907308	0	0.816	0.9958	479	Spounavirinae; Spounalikevirus; unclassified SPO1-like viruses
			putative major capsid protein	Bacillus phage BCP78	YP_006908056	0	0.719	0.9647	482	Myoviridae
			hypothetical protein	Staphylococcus phage SA11	YP_007005621	0	0.593	0.9314	463	unclassified phages*
			Cps	Listeria phage P100	AAY53320	1.38e-179	0.587	0.9647	468	Spounavirinae; Twortlikevirus
			major capsid protein precursor	Listeria phage A511	YP_001468466	4.82e-179	0.585	0.9647	467	Spounavirinae; Twortlikevirus
			putative capsid protein	Staphylococcus phage GH15	YP_007002215	5.7e-179	0.577	0.9647	463	Spounavirinae; Twortlikevirus; unclassified Twortlikevirus
			major capsid protein	Staphylococcus phage JD007	YP_007112776	6.93e-179	0.577	0.9647	463	Myoviridae
			putative capsid protein	Staphylococcus phage K	YP_024474	1.04e-178	0.577	0.9647	463	Spounavirinae; Twortlikevirus
			putative major capsid protein	Enterococcus phage phiEF24C	YP_001504125	2.68e-178	0.586	0.9356	464	Spounavirinae; unassigned Spounavirinae
			ORF016	Staphylococcus phage Twort	YP_238545	4.96e-178	0.586	0.9314	462	Spounavirinae; Twortlikevirus
			major capsid protein	Listeria phage A511	YP_001469619	1.05e-176	0.595	0.9168	444	Spounavirinae; Twortlikevirus
			gp88	Brochothrix phage A9	YP_004301421	1.35e-132	0.484	0.9189	457	Spounavirinae; unclassified Spounavirinae
			major head protein, partial	Listeria phage 20422-1	ACI31798	2.63e-117	0.552	0.7214	343	unclassified phages
			hypothetical protein LP65_gp109	Lactobacillus phage LP65	YP_164744	2.79e-96	0.395	0.9272	514	Spounavirinae; unassigned Spounavirinae
			putative major capsid protein	Lactobacillus phage Lb338-1	YP_002790788	1.23e-88	0.392	0.9002	485	Myoviridae
			major capsid protein precursor	Bacillus phage SP10	YP_007003398	1.08e-52	0.304	0.9168	470	Myoviridae
			gp6.1	Bacillus phage SPO1	YP_002300349	1.28e-47	0.275	0.921	468	Spounavirinae; Spounalikevirus
			predicted protein	Oxalobacter formigenes	WP_005876809	9.67e-18	0.253	0.9335	483	Oxalobacter
portal protein	ADH03158.1	gp12	putative portal protein	Bacillus phage BPS13	YP_006907823	0	0.947	0.9982	564	Myoviridae
			putative portal protein	Bacillus phage B4	YP_006908499	0	0.7	0.9877	575	Myoviridae
			putative portal protein	Bacillus phage Bastille	YP_006907304	0	0.71	0.9912	557	Spounavirinae; Spounalikevirus; unclassified SPO1-like viruses
			putative portal protein	Bacillus phage BCP78	YP_006908060	0	0.635	0.9736	558	Myoviridae
			gp83	Listeria phage A511	YP_001468463	2.7e-170	0.479	0.9243	551	Spounavirinae; Twortlikevirus
			gp14	Listeria phage P100	AAY53317	3.61e-170	0.479	0.9243	547	Spounavirinae; Twortlikevirus
			putative portal protein	Enterococcus phage phiEF24C	YP_001504121	5.31e-160	0.451	0.9718	574	Spounavirinae; unassigned Spounavirinae
			putative portal protein	Staphylococcus phage GH15	YP_007002212	1.2e-142	0.468	0.787	563	Spounavirinae; Twortlikevirus; unclassified Twortlikevirus
			putative portal protein	Staphylococcus phage K	YP_024471	1.58e-142	0.468	0.787	563	Spounavirinae; Twortlikevirus
			Prt	Staphylococcus phage MSA6	AFN38738	1.79e-142	0.468	0.787	563	Spounavirinae; unclassified Spounavirinae
			putative portal protein	Staphylococcus phage Sb-1	AEJ79714	1.85e-142	0.468	0.787	563	Spounavirinae; Spounalikevirus; unclassified SPO1-like viruses
			putative portal protein	Staphylococcus phage SA5	AFV80874	1.07e-139	0.473	0.7641	500	Spounavirinae; Twortlikevirus
			ORF012	Staphylococcus phage Twort	YP_238542	4.03e-132	0.438	0.8468	576	Spounavirinae; Twortlikevirus
			gp3.1	Bacillus phage SPO1	YP_002300346	6.35e-110	0.42	0.757	507	Spounavirinae; Spounalikevirus
			putative portal protein	Lactobacillus phage Lb338-1	YP_002790785	5.85e-109	0.384	0.912	559	Myoviridae
			portal protein	Bacillus phage SP10	YP_007003395	5.25e-105	0.426	0.757	584	Myoviridae
			hypothetical protein LP65_gp112	Lactobacillus phage LP65	YP_164747	1.35e-78	0.41	0.6673	535	Spounavirinae; unassigned Spounavirinae
			hypothetical protein	Staphylococcus phage SA11	YP_007005625	1.29e-75	0.441	0.544	330	unclassified phages*
			gp83	Brochothrix phage A9	YP_004301416	3.24e-73	0.41	0.6092	359	Spounavirinae; unclassified Spounavirinae
			phage portal protein	Oxalobacter formigenes	WP_005876821	3.04e-48	0.307	0.7165	582	Oxalobacter
tail sheath protein	ADH03168.1	gp22	tail sheath protein	Bacillus phage BPS13	YP_006907813	0	0.898	1	577	Myoviridae
			tail sheath protein	Bacillus phage Bastille	YP_006907315	0	0.648	1	570	Spounavirinae; Spounalikevirus; unclassified SPO1-like viruses
			putative tail sheath protein	Bacillus phage B4	YP_006908488	0	0.594	1	569	Myoviridae
			putative tail sheath protein	Bacillus phage BCP78	YP_006908049	0	0.587	0.9948	568	Myoviridae
			putative tail sheath protein	Bacillus phage BCU4	AEW47709	0	0.585	0.9948	568	Myoviridae
			tail sheath protein	Listeria phage A511	YP_001469620	4.1e-141	0.43	0.9896	561	Spounavirinae; Twortlikevirus
			Tsh	Listeria phage P100	AAY53327	4.46e-141	0.43	0.9896	562	Spounavirinae; Twortlikevirus
			tail sheath protein precursor	Listeria phage A511	YP_001468473	4.51e-141	0.43	0.9896	562	Spounavirinae; Twortlikevirus
			putative tail sheath protein	Enterococcus phage phiEF24C	YP_001504132	1.26e-135	0.408	0.9826	569	Spounavirinae; unassigned Spounavirinae
			ORF011	Staphylococcus phage Twort	YP_238553	1.55e-120	0.38	0.9844	587	Spounavirinae; Twortlikevirus
			major tail sheath protein	Staphylococcus phage SA11	YP_007005613	5.56e-118	0.38	0.9826	586	unclassified phages*
			tail sheath protein	Staphylococcus phage JD007	YP_007112769	7.47e-116	0.38	0.9826	587	Myoviridae
			major tail sheath protein	Staphylococcus phage 812	ABL87117	9.24e-116	0.38	0.9826	587	Spounavirinae; Spounalikevirus; unclassified SPO1-like viruses
			Tsp	Staphylococcus phage A3R	AFN38129	1.53e-115	0.38	0.9826	587	Spounavirinae; Twortlikevirus; unclassified Twortlikevirus
			putative tail sheath protein	Staphylococcus phage Sb-1	AEJ79724	3.19e-115	0.378	0.9826	587	Spounavirinae; Spounalikevirus; unclassified SPO1-like viruses
			putative major tail sheath protein	Staphylococcus phage K	YP_024479	3.19e-115	0.378	0.9826	587	Spounavirinae; Twortlikevirus
			putative major tail sheath protein	Staphylococcus phage GH15	YP_007002222	4.79e-115	0.378	0.9826	587	Spounavirinae; Twortlikevirus; unclassified Twortlikevirus
			Tsp	Staphylococcus phage 676Z	AFN38323	8.34e-115	0.38	0.9826	587	Spounavirinae; Twortlikevirus; unclassified Twortlikevirus
			ORF011	Staphylococcus phage G1	YP_240910	1.58e-114	0.377	0.9826	587	Spounavirinae; Twortlikevirus
			Tsp	Staphylococcus phage MSA6	AFN38748	1.74e-114	0.378	0.9826	587	Spounavirinae; unclassified Spounavirinae
terminase, large subunit	ADH03149.1	gp3	terminase large subunit	Bacillus phage BPS13	YP_006907565	0	0.808	0.9983	599	Myoviridae
			large terminase subunit	Bacillus phage Bastille	YP_006907293	0	0.8	0.9983	598	Spounavirinae; Spounalikevirus; unclassified SPO1-like viruses
			putative terminase large subunit	Bacillus phage B5S	AEW47238	0	0.76	0.9983	598	Myoviridae
			terminase large subunit	Bacillus phage B4	YP_006908233	0	0.762	0.9867	591	Myoviridae
			large terminase	Bacillus phage 1102phi1-3	AAS45252	0	0.743	0.9983	597	Myoviridae
			terminase large subunit	Bacillus phage BCP78	YP_006907847	0	0.72	0.9933	599	Myoviridae
			putative terminase large subunit	Bacillus phage BCU4	AEW47511	0	0.718	0.9933	599	Myoviridae
			putative terminase large subunit	Staphylococcus phage GH15	YP_007002205	0	0.541	0.9283	605	Spounavirinae; Twortlikevirus; unclassified Twortlikevirus
			hypothetical protein KgORF35	Staphylococcus phage K	YP_024465	0	0.54	0.9283	605	Spounavirinae; Twortlikevirus
			Ter	Staphylococcus phage MSA6	AFN38730	0	0.54	0.9283	605	Spounavirinae; unclassified Spounavirinae
			gp74	Listeria phage A511	YP_001468454	0	0.534	0.84	517	Spounavirinae; Twortlikevirus
			putative large terminase	Enterococcus phage phiEF24C	YP_001504114	5.41e-175	0.519	0.795	501	Spounavirinae; unassigned Spounavirinae
			terminase large subunit	Bacillus phage SP10	YP_007003376	5.23e-140	0.418	0.9217	546	Myoviridae
			hypothetical protein LP65_gp113	Lactobacillus phage LP65	YP_164748	8.02e-139	0.467	0.7833	488	Spounavirinae; unassigned Spounavirinae
			gp2.11	Bacillus phage SPO1	YP_002300330	2.76e-107	0.376	0.9217	547	Spounavirinae; Spounalikevirus
			ORF036	Staphylococcus phage Twort	YP_238536	7.28e-79	0.476	0.4517	286	Spounavirinae; Twortlikevirus
			hypothetical protein	Staphylococcus phage SA11	YP_007005633	7.45e-75	0.556	0.3733	235	unclassified phages*
			terminase large subunit, partial	Listeria phage 20422-1	ACI31791	7.59e-74	0.478	0.4133	251	unclassified phages
			ORF059	Staphylococcus phage Twort	YP_238728	6.18e-72	0.546	0.325	210	Spounavirinae; Twortlikevirus
			hypothetical protein	Staphylococcus phage SA11	YP_007005631	4.14e-68	0.496	0.38	259	unclassified phages*

## Sheet: JD007
Analysis	Query Accession	Query description	Description	Organism	Accession	E Value	% Pairwise Identity	Query coverage	Sequence Length	Taxonomy
DNA polymerase	DNA polymerase	AFV50879.1	putative DNA polymerase	Staphylococcus phage GH15	YP_007002264	0	0.992	0.9987	1072	Spounavirinae; Twortlikevirus; unclassified Twortlikevirus
			putative DNA polymerase	Staphylococcus phage K	YP_024516	0	0.992	0.9987	1072	Spounavirinae; Twortlikevirus
			PolA	Staphylococcus phage A3R	AFN38171	0	0.991	0.9987	1072	Spounavirinae; Twortlikevirus; unclassified Twortlikevirus
			PolA	Staphylococcus phage MSA6	AFN38789	0	0.99	0.9987	1072	Spounavirinae; unclassified Spounavirinae
			ORF004	Staphylococcus phage Twort	YP_238608	0	0.618	0.9987	1067	Spounavirinae; Twortlikevirus
			gp ORF118	Staphylococcus phage A5W	ACB89111	0	0.989	0.5753	447	Spounavirinae; Twortlikevirus
			hypothetical protein	Staphylococcus phage ISP	CCA65792	0	0.987	0.5753	447	Spounavirinae; Twortlikevirus
			ORF019	Staphylococcus phage G1	YP_240955	0	0.984	0.5753	447	Spounavirinae; Twortlikevirus
			ORF019-like protein	Staphylococcus phage Sb-1	AEJ79811	0	0.982	0.5753	447	Spounavirinae; Spounalikevirus; unclassified SPO1-like viruses
			hypothetical protein	Staphylococcus phage SA11	YP_007005564	0	0.654	0.704	841	unclassified phages*
			gp138	Listeria phage A511	YP_001468518	0	0.457	0.9987	730	Spounavirinae; Twortlikevirus
			gp69	Listeria phage P100	AAY53372	0	0.46	0.973	702	Spounavirinae; Twortlikevirus
			putative DNA polymerase	Enterococcus phage phiEF24C	YP_001504170	0	0.431	0.9987	1023	Spounavirinae; unassigned Spounavirinae
			ORF037	Staphylococcus phage G1	YP_240958	0	1	0.3681	286	Spounavirinae; Twortlikevirus
			putative DNA polymerase 2	Bacillus phage B4	YP_006908429	0	0.409	0.9961	1133	Myoviridae
			putative DNA polymerase 2	Bacillus phage BCP78	YP_006907997	0	0.405	0.9936	1112	Myoviridae
			gp87	Bacillus phage W.Ph.	YP_004957102	0	0.398	0.9949	748	Myoviridae
			putative DNA polymerase	Bacillus phage BPS13	YP_006907753	1.03e-180	0.392	0.9949	1033	Myoviridae
			DNA polymerase	Lactobacillus phage Lb338-1	YP_002790829	1.5e-157	0.374	0.9704	1046	Myoviridae
			DNA polymerase	Bacillus phage Bastille	YP_006907387	5.36e-100	0.462	0.4067	319	Spounavirinae; Spounalikevirus; unclassified SPO1-like viruses
helicase	helicase	AFV50897.1	putative helicase	Staphylococcus phage K	YP_024501	0	1	1	480	Spounavirinae; Twortlikevirus
			putative DNA helicase subunit	Staphylococcus phage Sb-1	AEJ79749	0	0.994	1	480	Spounavirinae; Spounalikevirus; unclassified SPO1-like viruses
			putative helicase	Staphylococcus phage GH15	YP_007002247	0	1	0.9729	467	Spounavirinae; Twortlikevirus; unclassified Twortlikevirus
			hypothetical protein	Staphylococcus phage SA11	YP_007005586	0	0.805	0.9938	479	unclassified phages*
			ORF014	Staphylococcus phage Twort	YP_238585	0	0.688	0.9938	480	Spounavirinae; Twortlikevirus
			gp ORF100	Staphylococcus phage A5W	ACB89093	0	0.997	0.65	312	Spounavirinae; Twortlikevirus
			putative helicase	Enterococcus phage phiEF24C	YP_001504154	5.19e-122	0.404	0.9854	490	Spounavirinae; unassigned Spounavirinae
			gp113	Listeria phage A511	YP_001468493	1.41e-119	0.417	0.9625	487	Spounavirinae; Twortlikevirus
			putative helicase 1	Bacillus phage B4	YP_006908462	4.3e-96	0.399	0.9354	488	Myoviridae
			putative DNA helicase	Bacillus phage BCP78	YP_006908020	1.56e-92	0.369	0.9646	489	Myoviridae
			helicase	Bacillus phage Bastille	YP_006907337	1.72e-90	0.365	0.9396	496	Spounavirinae; Spounalikevirus; unclassified SPO1-like viruses
			putative helicase 1	Bacillus phage BPS13	YP_006907789	2.39e-88	0.359	0.9917	492	Myoviridae
			gp46	Bacillus phage W.Ph.	YP_004957061	4.57e-88	0.364	0.9917	492	Myoviridae
			gp ORF099	Staphylococcus phage A5W	ACB89092	6.19e-77	0.975	0.2542	136	Spounavirinae; Twortlikevirus
			putative helicase	Lactobacillus phage Lb338-1	YP_002790817	6.48e-51	0.304	0.9417	501	Myoviridae
			gp115	Brochothrix phage A9	YP_004301448	3.16e-45	0.289	0.9792	503	Spounavirinae; unclassified Spounavirinae
			hypothetical protein LP65_gp076	Lactobacillus phage LP65	YP_164711	2.51e-36	0.265	0.7917	496	Spounavirinae; unassigned Spounavirinae
			DNA primase/helicase	Bacillus phage SP10	YP_007003424	1.48e-23	0.273	0.5396	484	Myoviridae
			DNA primase-helicase subunit	Aeromonas phage CC2	YP_007010269	3.53e-18	0.263	0.5146	520	Tevenvirinae; T4likevirus
			putative DNA helicase	Phaeospirillum molischianum	WP_002731397	9.36e-18	0.225	0.6917	454	Phaeospirillum
major capsid protein	major capsid protein	AFV50711.1	putative capsid protein	Staphylococcus phage K	YP_024474	0	0.998	0.9978	463	Spounavirinae; Twortlikevirus
			putative capsid protein	Staphylococcus phage GH15	YP_007002215	0	0.998	0.9978	463	Spounavirinae; Twortlikevirus; unclassified Twortlikevirus
			hypothetical protein	Staphylococcus phage SA11	YP_007005621	0	0.817	0.9914	463	unclassified phages*
			ORF016	Staphylococcus phage Twort	YP_238545	0	0.822	0.9935	462	Spounavirinae; Twortlikevirus
			major capsid protein precursor	Listeria phage A511	YP_001468466	0	0.668	0.9914	467	Spounavirinae; Twortlikevirus
			Cps	Listeria phage P100	AAY53320	0	0.673	0.9806	468	Spounavirinae; Twortlikevirus
			putative major capsid protein	Enterococcus phage phiEF24C	YP_001504125	0	0.657	0.9957	464	Spounavirinae; unassigned Spounavirinae
			major capsid protein	Listeria phage A511	YP_001469619	0	0.686	0.9461	444	Spounavirinae; Twortlikevirus
			putative capsid protein	Bacillus phage B4	YP_006908495	0	0.607	0.9591	479	Myoviridae
			major capsid protein	Bacillus phage Bastille	YP_006907308	0	0.6	0.9591	479	Spounavirinae; Spounalikevirus; unclassified SPO1-like viruses
			putative capsid protein	Bacillus phage BPS13	YP_006907820	0	0.6	0.9591	478	Myoviridae
			putative major capsid protein	Bacillus phage BCP78	YP_006908056	0	0.585	0.9591	482	Myoviridae
			gp15	Bacillus phage W.Ph.	YP_004957030	0	0.591	0.9591	480	Myoviridae
			major head protein, partial	Listeria phage 20422-1	ACI31798	2.66e-157	0.641	0.7414	343	unclassified phages
			gp88	Brochothrix phage A9	YP_004301421	2.45e-128	0.454	0.9849	457	Spounavirinae; unclassified Spounavirinae
			hypothetical protein LP65_gp109	Lactobacillus phage LP65	YP_164744	4.14e-110	0.415	0.9655	514	Spounavirinae; unassigned Spounavirinae
			putative major capsid protein	Lactobacillus phage Lb338-1	YP_002790788	3.1e-89	0.383	0.9483	485	Myoviridae
			major capsid protein precursor	Bacillus phage SP10	YP_007003398	3.25e-59	0.328	0.9504	470	Myoviridae
			gp6.1	Bacillus phage SPO1	YP_002300349	7.8e-54	0.308	0.9397	468	Spounavirinae; Spounalikevirus
			hypothetical protein	Leptospira interrogans	WP_000769187	2.94e-22	0.243	0.8858	519	Leptospira
portal protein	portal protein	AFV50714.1	putative portal protein	Staphylococcus phage K	YP_024471	0	1	0.9982	563	Spounavirinae; Twortlikevirus
			putative portal protein	Staphylococcus phage Sb-1	AEJ79714	0	0.998	0.9982	563	Spounavirinae; Spounalikevirus; unclassified SPO1-like viruses
			Prt	Staphylococcus phage MSA6	AFN38738	0	0.998	0.9982	563	Spounavirinae; unclassified Spounavirinae
			putative portal protein	Staphylococcus phage GH15	YP_007002212	0	0.995	0.9982	563	Spounavirinae; Twortlikevirus; unclassified Twortlikevirus
			putative portal protein	Staphylococcus phage SA5	AFV80874	0	1	0.8865	500	Spounavirinae; Twortlikevirus
			ORF012	Staphylococcus phage Twort	YP_238542	0	0.759	0.9982	576	Spounavirinae; Twortlikevirus
			gp14	Listeria phage P100	AAY53317	0	0.549	0.9911	547	Spounavirinae; Twortlikevirus
			gp83	Listeria phage A511	YP_001468463	0	0.55	0.9911	551	Spounavirinae; Twortlikevirus
			putative portal protein	Enterococcus phage phiEF24C	YP_001504121	0	0.549	0.8989	574	Spounavirinae; unassigned Spounavirinae
			hypothetical protein	Staphylococcus phage SA11	YP_007005625	0	0.802	0.5833	330	unclassified phages*
			putative portal protein	Bacillus phage B4	YP_006908499	2.81e-156	0.446	0.9184	575	Myoviridae
			putative portal protein	Bacillus phage BCP78	YP_006908060	9.63e-156	0.436	0.9592	558	Myoviridae
			putative portal protein	Bacillus phage Bastille	YP_006907304	6.73e-149	0.445	0.8865	557	Spounavirinae; Spounalikevirus; unclassified SPO1-like viruses
			gp12	Bacillus phage W.Ph.	YP_004957027	5.62e-146	0.472	0.7926	567	Myoviridae
			putative portal protein	Bacillus phage BPS13	YP_006907823	3.2e-140	0.477	0.7766	564	Myoviridae
			putative portal protein	Lactobacillus phage Lb338-1	YP_002790785	1.58e-129	0.445	0.8759	559	Myoviridae
			putative portal protein	Staphylococcus phage SA11	YP_007005624	8.58e-116	0.739	0.4131	233	unclassified phages*
			gp3.1	Bacillus phage SPO1	YP_002300346	7.28e-101	0.404	0.7128	507	Spounavirinae; Spounalikevirus
			portal protein	Bacillus phage SP10	YP_007003395	2.23e-100	0.395	0.734	584	Myoviridae
			hypothetical protein LP65_gp112	Lactobacillus phage LP65	YP_164747	4.22e-84	0.388	0.6844	535	Spounavirinae; unassigned Spounavirinae
tail sheath protein	tail sheath protein	AFV50704.1	major tail sheath protein	Staphylococcus phage 812	ABL87117	0	0.998	1	587	Spounavirinae; Spounalikevirus; unclassified SPO1-like viruses
			putative major tail sheath protein	Staphylococcus phage K	YP_024479	0	0.997	1	587	Spounavirinae; Twortlikevirus
			Tsp	Staphylococcus phage A3R	AFN38129	0	0.997	1	587	Spounavirinae; Twortlikevirus; unclassified Twortlikevirus
			putative tail sheath protein	Staphylococcus phage Sb-1	AEJ79724	0	0.995	1	587	Spounavirinae; Spounalikevirus; unclassified SPO1-like viruses
			Tsp	Staphylococcus phage MSA6	AFN38748	0	0.995	1	587	Spounavirinae; unclassified Spounavirinae
			ORF011	Staphylococcus phage G1	YP_240910	0	0.995	1	587	Spounavirinae; Twortlikevirus
			putative major tail sheath protein	Staphylococcus phage GH15	YP_007002222	0	0.99	1	587	Spounavirinae; Twortlikevirus; unclassified Twortlikevirus
			Tsp	Staphylococcus phage 676Z	AFN38323	0	0.993	1	587	Spounavirinae; Twortlikevirus; unclassified Twortlikevirus
			major tail sheath protein	Staphylococcus phage SA11	YP_007005613	0	0.826	1	586	unclassified phages*
			ORF011	Staphylococcus phage Twort	YP_238553	0	0.755	1	587	Spounavirinae; Twortlikevirus
			Tsh	Listeria phage P100	AAY53327	0	0.576	1	562	Spounavirinae; Twortlikevirus
			tail sheath protein precursor	Listeria phage A511	YP_001468473	0	0.576	1	562	Spounavirinae; Twortlikevirus
			tail sheath protein	Listeria phage A511	YP_001469620	0	0.575	0.9983	561	Spounavirinae; Twortlikevirus
			putative tail sheath protein	Enterococcus phage phiEF24C	YP_001504132	0	0.54	1	569	Spounavirinae; unassigned Spounavirinae
			putative tail sheath protein	Bacillus phage BCU4	AEW47709	1.2e-149	0.407	0.9796	568	Myoviridae
			putative tail sheath protein	Bacillus phage BCP78	YP_006908049	3.09e-149	0.405	0.9796	568	Myoviridae
			putative tail sheath protein	Bacillus phage B4	YP_006908488	6.57e-144	0.414	0.9796	569	Myoviridae
			tail sheath protein	Bacillus phage Bastille	YP_006907315	4.61e-137	0.402	0.9796	570	Spounavirinae; Spounalikevirus; unclassified SPO1-like viruses
			gp95	Brochothrix phage A9	YP_004301428	3.21e-134	0.399	1	562	Spounavirinae; unclassified Spounavirinae
			putative tail sheath protein	Lactobacillus phage Lb338-1	YP_002790794	2.55e-129	0.383	1	573	Myoviridae
terminase, large subunit	large terminase	AFV50721.1	hypothetical protein KgORF35	Staphylococcus phage K	YP_024465	0	1	0.9983	605	Spounavirinae; Twortlikevirus
			putative terminase large subunit	Staphylococcus phage GH15	YP_007002205	0	0.998	0.9983	605	Spounavirinae; Twortlikevirus; unclassified Twortlikevirus
			Ter	Staphylococcus phage MSA6	AFN38730	0	0.995	0.9983	605	Spounavirinae; unclassified Spounavirinae
			gp74	Listeria phage A511	YP_001468454	0	0.632	0.83	517	Spounavirinae; Twortlikevirus
			putative terminase large subunit	Bacillus phage BCU4	AEW47511	0	0.554	0.9719	599	Myoviridae
			terminase large subunit	Bacillus phage BCP78	YP_006907847	0	0.553	0.9719	599	Myoviridae
			large terminase	Bacillus phage 1102phi1-3	AAS45252	0	0.566	0.9472	597	Myoviridae
			putative terminase large subunit	Bacillus phage B5S	AEW47238	0	0.549	0.9472	598	Myoviridae
			terminase large subunit	Bacillus phage B4	YP_006908233	0	0.555	0.934	591	Myoviridae
			terminase large subunit	Bacillus phage BPS13	YP_006907565	0	0.547	0.9472	599	Myoviridae
			large terminase subunit	Bacillus phage Bastille	YP_006907293	0	0.545	0.9472	598	Spounavirinae; Spounalikevirus; unclassified SPO1-like viruses
			gp3	Bacillus phage W.Ph.	YP_004957018	0	0.54	0.9356	599	Myoviridae
			putative large terminase	Enterococcus phage phiEF24C	YP_001504114	0	0.569	0.7855	501	Spounavirinae; unassigned Spounavirinae
			ORF036	Staphylococcus phage Twort	YP_238536	1.28e-148	0.717	0.4719	286	Spounavirinae; Twortlikevirus
			terminase large subunit	Bacillus phage SP10	YP_007003376	8.26e-143	0.407	0.9307	546	Myoviridae
			hypothetical protein	Staphylococcus phage SA11	YP_007005631	2.37e-134	0.721	0.4208	259	unclassified phages*
			hypothetical protein	Staphylococcus phage SA11	YP_007005633	7.76e-129	0.774	0.3861	235	unclassified phages*
			hypothetical protein LP65_gp113	Lactobacillus phage LP65	YP_164748	7.55e-123	0.424	0.7657	488	Spounavirinae; unassigned Spounavirinae
			ORF059	Staphylococcus phage Twort	YP_238728	2.41e-115	0.733	0.3399	210	Spounavirinae; Twortlikevirus
			gp2.11	Bacillus phage SPO1	YP_002300330	5.94e-112	0.365	0.9241	547	Spounavirinae; Spounalikevirus
