# Supplementary material for: The Discovery of phiAGATE, A Novel Phage Infecting Bacillus pumilus, Leads to New Insights into the Phylogeny of the Subfamily Spounavirinae
Source: PLoS One. 2014 Jan 23;9(1):e86632. doi: 10.1371/journal.pone.0086632 (PMC3900605; doi:10.1371/journal.pone.0086632)
Supplement: Table S4 — Table of patristic distances between analyzed spounaviruses and the results of translated comparison of their genomes. Worksheets 1–7 show patristic distances (calculated from branch lengths) in trees based on protein marker analyses. Sheet 8 presents corresponding distances for the phylogenomic tree. Sheet 9 shows results of translated comparison (performed with Gegenees) while sheet 10 summarizes all these data for proposed in-subfamily groups. (XLS) [file pone.0086632.s007.xls]

## Sheet: DNA polymerase A
	Ba_B4	Ba_B5S	Ba_Bastille	Ba_BCP78	Ba_BCU4	Ba_BPS13	Ba_W.Ph.	Ba_phiAGATE	Ec_phiEF24C	Li_A511	Li_P100	St_Twort	St_GH15	St_JD007	St_K	St_Sb-1	St_A3R	St_676Z	St_Fi200W	St_P4W	St_G1	St_MSA6	St_ISP	St_Staph1N	St_A5W	Ba_SPO1	Lb_LP65	Bx_A9
Ba_B4		0	1.206	1.281	1.281	1.133	1.129	1.732	2.055	1.948	1.94	2.497	2.413	2.416	2.421	2.423	2.421	2.421	2.421	2.421	2.421	2.421	2.421	2.421	2.421	4.048	3.641	3.063
Ba_B5S	0		1.206	1.281	1.281	1.133	1.129	1.732	2.055	1.948	1.94	2.497	2.413	2.416	2.421	2.423	2.421	2.421	2.421	2.421	2.421	2.421	2.421	2.421	2.421	4.048	3.641	3.063
Ba_Bastille	1.206	1.206		1.422	1.422	0.081	0.077	1.873	2.196	2.089	2.082	2.639	2.555	2.557	2.562	2.564	2.562	2.562	2.562	2.562	2.563	2.563	2.562	2.562	2.562	4.189	3.782	3.205
Ba_BCP78	1.281	1.281	1.422		0	1.349	1.345	0.587	1.155	1.048	1.04	1.597	1.513	1.516	1.521	1.523	1.521	1.521	1.521	1.521	1.521	1.521	1.521	1.521	1.521	3.148	2.741	2.163
Ba_BCU4	1.281	1.281	1.422	0		1.349	1.345	0.587	1.155	1.048	1.04	1.597	1.513	1.516	1.521	1.523	1.521	1.521	1.521	1.521	1.521	1.521	1.521	1.521	1.521	3.148	2.741	2.163
Ba_BPS13	1.133	1.133	0.081	1.349	1.349		0.004	1.801	2.123	2.017	2.009	2.566	2.482	2.484	2.489	2.492	2.49	2.49	2.49	2.49	2.49	2.49	2.49	2.489	2.489	4.116	3.71	3.132
Ba_W.Ph.	1.129	1.129	0.077	1.345	1.345	0.004		1.796	2.119	2.013	2.005	2.562	2.478	2.48	2.485	2.488	2.485	2.485	2.485	2.485	2.486	2.486	2.485	2.485	2.485	4.112	3.705	3.128
Ba_phiAGATE	1.732	1.732	1.873	0.587	0.587	1.801	1.796		1.606	1.5	1.492	2.049	1.965	1.967	1.972	1.975	1.972	1.972	1.972	1.972	1.973	1.973	1.972	1.972	1.972	3.599	3.192	2.615
Ec_phiEF24C	2.055	2.055	2.196	1.155	1.155	2.123	2.119	1.606		0.95	0.942	1.499	1.415	1.417	1.422	1.425	1.423	1.423	1.423	1.423	1.423	1.423	1.423	1.422	1.422	3.487	3.081	2.503
Li_A511	1.948	1.948	2.089	1.048	1.048	2.017	2.013	1.5	0.95		0.016	1.393	1.309	1.311	1.316	1.318	1.316	1.316	1.316	1.316	1.317	1.317	1.316	1.316	1.316	3.381	2.974	2.396
Li_P100	1.94	1.94	2.082	1.04	1.04	2.009	2.005	1.492	0.942	0.016		1.385	1.301	1.303	1.308	1.31	1.308	1.308	1.308	1.308	1.309	1.309	1.308	1.308	1.308	3.373	2.966	2.389
St_Twort	2.497	2.497	2.639	1.597	1.597	2.566	2.562	2.049	1.499	1.393	1.385		0.557	0.559	0.564	0.566	0.564	0.564	0.564	0.564	0.565	0.565	0.564	0.564	0.564	3.93	3.523	2.946
St_GH15	2.413	2.413	2.555	1.513	1.513	2.482	2.478	1.965	1.415	1.309	1.301	0.557		0.025	0.03	0.033	0.031	0.031	0.031	0.031	0.031	0.031	0.031	0.03	0.03	3.846	3.439	2.862
St_JD007	2.416	2.416	2.557	1.516	1.516	2.484	2.48	1.967	1.417	1.311	1.303	0.559	0.025		0.033	0.035	0.033	0.033	0.033	0.033	0.033	0.033	0.033	0.033	0.033	3.848	3.442	2.864
St_K	2.421	2.421	2.562	1.521	1.521	2.489	2.485	1.972	1.422	1.316	1.308	0.564	0.03	0.033		0.04	0.038	0.038	0.038	0.038	0.038	0.038	0.038	0.037	0.037	3.853	3.446	2.869
St_Sb-1	2.423	2.423	2.564	1.523	1.523	2.492	2.488	1.975	1.425	1.318	1.31	0.566	0.033	0.035	0.04		0.041	0.041	0.041	0.041	0.041	0.041	0.041	0.04	0.04	3.856	3.449	2.871
St_A3R	2.421	2.421	2.562	1.521	1.521	2.49	2.485	1.972	1.423	1.316	1.308	0.564	0.031	0.033	0.038	0.041		0.038	0.038	0.038	0.039	0.039	0.038	0.038	0.038	3.854	3.447	2.869
St_676Z	2.421	2.421	2.562	1.521	1.521	2.49	2.485	1.972	1.423	1.316	1.308	0.564	0.031	0.033	0.038	0.041	0.038		0.038	0.038	0.039	0.039	0.038	0.038	0.038	3.854	3.447	2.869
St_Fi200W	2.421	2.421	2.562	1.521	1.521	2.49	2.485	1.972	1.423	1.316	1.308	0.564	0.031	0.033	0.038	0.041	0.038	0.038		0.038	0.039	0.039	0.038	0.038	0.038	3.854	3.447	2.869
St_P4W	2.421	2.421	2.562	1.521	1.521	2.49	2.485	1.972	1.423	1.316	1.308	0.564	0.031	0.033	0.038	0.041	0.038	0.038	0.038		0.039	0.039	0.038	0.038	0.038	3.854	3.447	2.869
St_G1	2.421	2.421	2.563	1.521	1.521	2.49	2.486	1.973	1.423	1.317	1.309	0.565	0.031	0.033	0.038	0.041	0.039	0.039	0.039	0.039		0.039	0.039	0.038	0.038	3.854	3.447	2.87
St_MSA6	2.421	2.421	2.563	1.521	1.521	2.49	2.486	1.973	1.423	1.317	1.309	0.565	0.031	0.033	0.038	0.041	0.039	0.039	0.039	0.039	0.039		0.039	0.038	0.038	3.854	3.447	2.87
St_ISP	2.421	2.421	2.562	1.521	1.521	2.49	2.485	1.972	1.423	1.316	1.308	0.564	0.031	0.033	0.038	0.041	0.038	0.038	0.038	0.038	0.039	0.039		0.038	0.038	3.854	3.447	2.869
St_Staph1N	2.421	2.421	2.562	1.521	1.521	2.489	2.485	1.972	1.422	1.316	1.308	0.564	0.03	0.033	0.037	0.04	0.038	0.038	0.038	0.038	0.038	0.038	0.038		0.037	3.853	3.446	2.869
St_A5W	2.421	2.421	2.562	1.521	1.521	2.489	2.485	1.972	1.422	1.316	1.308	0.564	0.03	0.033	0.037	0.04	0.038	0.038	0.038	0.038	0.038	0.038	0.038	0.037		3.853	3.446	2.869
Ba_SPO1	4.048	4.048	4.189	3.148	3.148	4.116	4.112	3.599	3.487	3.381	3.373	3.93	3.846	3.848	3.853	3.856	3.854	3.854	3.854	3.854	3.854	3.854	3.854	3.853	3.853		3.726	3.908
Lb_LP65	3.641	3.641	3.782	2.741	2.741	3.71	3.705	3.192	3.081	2.974	2.966	3.523	3.439	3.442	3.446	3.449	3.447	3.447	3.447	3.447	3.447	3.447	3.447	3.446	3.446	3.726		3.502
Bx_A9	3.063	3.063	3.205	2.163	2.163	3.132	3.128	2.615	2.503	2.396	2.389	2.946	2.862	2.864	2.869	2.871	2.869	2.869	2.869	2.869	2.87	2.87	2.869	2.869	2.869	3.908	3.502

## Sheet: helicase
	Ba_B4	Ba_B5S	Ba_Bastille	Ba_BCP78	Ba_BCU4	Ba_BPS13	Ba_W.Ph.	Ba_phiAGATE	Ec_phiEF24C	Li_A511	Li_P100	St_Twort	St_GH15	St_JD007	St_K	St_Sb-1	St_A3R	St_676Z	St_Fi200W	St_P4W	St_G1	St_MSA6	St_ISP	St_Staph1N	St_A5W	Ba_SPO1	Lb_LP65	Bx_A9
Ba_B4		0	0.189	0.078	0.078	0.206	0.221	0.154	1.617	1.969	1.969	1.775	1.67	1.67	1.67	1.677	1.67	1.67	1.67	1.67	1.67	1.67	1.67	1.67	1.674	3.341	2.527	2.428
Ba_B5S	0		0.189	0.078	0.078	0.206	0.221	0.154	1.617	1.969	1.969	1.775	1.67	1.67	1.67	1.677	1.67	1.67	1.67	1.67	1.67	1.67	1.67	1.67	1.674	3.341	2.527	2.428
Ba_Bastille	0.189	0.189		0.234	0.234	0.166	0.181	0.311	1.774	2.125	2.125	1.931	1.827	1.827	1.827	1.833	1.827	1.827	1.827	1.827	1.827	1.827	1.827	1.827	1.831	3.497	2.684	2.585
Ba_BCP78	0.078	0.078	0.234		0	0.251	0.266	0.199	1.662	2.014	2.014	1.82	1.716	1.716	1.716	1.722	1.716	1.716	1.716	1.716	1.716	1.716	1.716	1.716	1.719	3.386	2.572	2.473
Ba_BCU4	0.078	0.078	0.234	0		0.251	0.266	0.199	1.662	2.014	2.014	1.82	1.716	1.716	1.716	1.722	1.716	1.716	1.716	1.716	1.716	1.716	1.716	1.716	1.719	3.386	2.572	2.473
Ba_BPS13	0.206	0.206	0.166	0.251	0.251		0.015	0.328	1.791	2.142	2.142	1.948	1.844	1.844	1.844	1.85	1.844	1.844	1.844	1.844	1.844	1.844	1.844	1.844	1.848	3.514	2.701	2.602
Ba_W.Ph.	0.221	0.221	0.181	0.266	0.266	0.015		0.343	1.806	2.157	2.157	1.964	1.859	1.859	1.859	1.866	1.859	1.859	1.859	1.859	1.859	1.859	1.859	1.859	1.863	3.529	2.716	2.617
Ba_phiAGATE	0.154	0.154	0.311	0.199	0.199	0.328	0.343		1.551	1.903	1.903	1.709	1.604	1.604	1.604	1.611	1.604	1.604	1.604	1.604	1.604	1.604	1.604	1.604	1.608	3.275	2.461	2.362
Ec_phiEF24C	1.617	1.617	1.774	1.662	1.662	1.791	1.806	1.551		1.796	1.796	1.912	1.807	1.807	1.807	1.814	1.807	1.807	1.807	1.807	1.807	1.807	1.807	1.807	1.811	3.884	3.07	2.971
Li_A511	1.969	1.969	2.125	2.014	2.014	2.142	2.157	1.903	1.796		0.942	2.263	2.158	2.158	2.158	2.165	2.158	2.158	2.158	2.158	2.158	2.158	2.158	2.158	2.162	4.235	3.422	3.323
Li_P100	1.969	1.969	2.125	2.014	2.014	2.142	2.157	1.903	1.796	0.942		2.263	2.158	2.158	2.158	2.165	2.158	2.158	2.158	2.158	2.158	2.158	2.158	2.158	2.162	4.235	3.422	3.323
St_Twort	1.775	1.775	1.931	1.82	1.82	1.948	1.964	1.709	1.912	2.263	2.263		0.439	0.439	0.439	0.446	0.439	0.439	0.439	0.439	0.439	0.439	0.439	0.439	0.443	4.042	3.228	3.129
St_GH15	1.67	1.67	1.827	1.716	1.716	1.844	1.859	1.604	1.807	2.158	2.158	0.439		0	0	0.015	0	0	0	0	0	0	0	0	0.012	3.937	3.124	3.024
St_JD007	1.67	1.67	1.827	1.716	1.716	1.844	1.859	1.604	1.807	2.158	2.158	0.439	0		0	0.015	0	0	0	0	0	0	0	0	0.012	3.937	3.124	3.024
St_K	1.67	1.67	1.827	1.716	1.716	1.844	1.859	1.604	1.807	2.158	2.158	0.439	0	0		0.015	0	0	0	0	0	0	0	0	0.012	3.937	3.124	3.024
St_Sb-1	1.677	1.677	1.833	1.722	1.722	1.85	1.866	1.611	1.814	2.165	2.165	0.446	0.015	0.015	0.015		0.015	0.015	0.015	0.015	0.015	0.015	0.015	0.015	0.019	3.944	3.13	3.031
St_A3R	1.67	1.67	1.827	1.716	1.716	1.844	1.859	1.604	1.807	2.158	2.158	0.439	0	0	0	0.015		0	0	0	0	0	0	0	0.012	3.937	3.124	3.024
St_676Z	1.67	1.67	1.827	1.716	1.716	1.844	1.859	1.604	1.807	2.158	2.158	0.439	0	0	0	0.015	0		0	0	0	0	0	0	0.012	3.937	3.124	3.024
St_Fi200W	1.67	1.67	1.827	1.716	1.716	1.844	1.859	1.604	1.807	2.158	2.158	0.439	0	0	0	0.015	0	0		0	0	0	0	0	0.012	3.937	3.124	3.024
St_P4W	1.67	1.67	1.827	1.716	1.716	1.844	1.859	1.604	1.807	2.158	2.158	0.439	0	0	0	0.015	0	0	0		0	0	0	0	0.012	3.937	3.124	3.024
St_G1	1.67	1.67	1.827	1.716	1.716	1.844	1.859	1.604	1.807	2.158	2.158	0.439	0	0	0	0.015	0	0	0	0		0	0	0	0.012	3.937	3.124	3.024
St_MSA6	1.67	1.67	1.827	1.716	1.716	1.844	1.859	1.604	1.807	2.158	2.158	0.439	0	0	0	0.015	0	0	0	0	0		0	0	0.012	3.937	3.124	3.024
St_ISP	1.67	1.67	1.827	1.716	1.716	1.844	1.859	1.604	1.807	2.158	2.158	0.439	0	0	0	0.015	0	0	0	0	0	0		0	0.012	3.937	3.124	3.024
St_Staph1N	1.67	1.67	1.827	1.716	1.716	1.844	1.859	1.604	1.807	2.158	2.158	0.439	0	0	0	0.015	0	0	0	0	0	0	0		0.012	3.937	3.124	3.024
St_A5W	1.674	1.674	1.831	1.719	1.719	1.848	1.863	1.608	1.811	2.162	2.162	0.443	0.012	0.012	0.012	0.019	0.012	0.012	0.012	0.012	0.012	0.012	0.012	0.012		3.941	3.127	3.028
Ba_SPO1	3.341	3.341	3.497	3.386	3.386	3.514	3.529	3.275	3.884	4.235	4.235	4.042	3.937	3.937	3.937	3.944	3.937	3.937	3.937	3.937	3.937	3.937	3.937	3.937	3.941		3.756	4.695
Lb_LP65	2.527	2.527	2.684	2.572	2.572	2.701	2.716	2.461	3.07	3.422	3.422	3.228	3.124	3.124	3.124	3.13	3.124	3.124	3.124	3.124	3.124	3.124	3.124	3.124	3.127	3.756		3.881
Bx_A9	2.428	2.428	2.585	2.473	2.473	2.602	2.617	2.362	2.971	3.323	3.323	3.129	3.024	3.024	3.024	3.031	3.024	3.024	3.024	3.024	3.024	3.024	3.024	3.024	3.028	4.695	3.881

## Sheet: major capsid protein
	Ba_B4	Ba_B5S	Ba_Bastille	Ba_BCP78	Ba_BCU4	Ba_BPS13	Ba_W.Ph.	Ba_phiAGATE	Ec_phiEF24C	Li_A511	Li_P100	St_Twort	St_GH15	St_JD007	St_K	St_Sb-1	St_A3R	St_676Z	St_Fi200W	St_P4W	St_G1	St_MSA6	St_ISP	St_Staph1N	St_A5W	Ba_SPO1	Lb_LP65	Bx_A9
Ba_B4		0	0.109	0.511	0.511	0.205	0.229	0.737	1.102	1.059	1.059	1.088	1.072	1.074	1.076	1.076	1.076	1.076	1.076	1.076	1.076	1.076	1.076	1.076	1.076	3.01	1.787	1.477
Ba_B5S	0		0.109	0.511	0.511	0.205	0.229	0.737	1.102	1.059	1.059	1.088	1.072	1.074	1.076	1.076	1.076	1.076	1.076	1.076	1.076	1.076	1.076	1.076	1.076	3.01	1.787	1.477
Ba_Bastille	0.109	0.109		0.55	0.55	0.244	0.268	0.776	1.141	1.098	1.098	1.127	1.111	1.113	1.115	1.115	1.115	1.115	1.115	1.115	1.115	1.115	1.115	1.115	1.115	3.049	1.827	1.516
Ba_BCP78	0.511	0.511	0.55		0.172	0.583	0.606	0.69	1.055	1.012	1.012	1.041	1.025	1.027	1.029	1.029	1.029	1.029	1.029	1.029	1.029	1.029	1.029	1.029	1.029	2.964	1.741	1.431
Ba_BCU4	0.511	0.511	0.55	0.172		0.583	0.606	0.69	1.055	1.012	1.012	1.041	1.025	1.027	1.029	1.029	1.029	1.029	1.029	1.029	1.029	1.029	1.029	1.029	1.029	2.964	1.741	1.431
Ba_BPS13	0.205	0.205	0.244	0.583	0.583		0.112	0.809	1.173	1.131	1.131	1.159	1.144	1.146	1.148	1.148	1.148	1.148	1.148	1.148	1.148	1.148	1.148	1.148	1.148	3.082	1.859	1.549
Ba_W.Ph.	0.229	0.229	0.268	0.606	0.606	0.112		0.832	1.197	1.154	1.154	1.183	1.167	1.169	1.171	1.171	1.171	1.171	1.171	1.171	1.171	1.171	1.171	1.171	1.171	3.105	1.883	1.572
Ba_phiAGATE	0.737	0.737	0.776	0.69	0.69	0.809	0.832		1.131	1.088	1.088	1.117	1.101	1.103	1.105	1.105	1.105	1.105	1.105	1.105	1.105	1.105	1.105	1.105	1.105	3.04	1.817	1.507
Ec_phiEF24C	1.102	1.102	1.141	1.055	1.055	1.173	1.197	1.131		0.355	0.355	0.591	0.576	0.578	0.579	0.579	0.579	0.579	0.579	0.579	0.579	0.579	0.579	0.579	0.579	3.227	2.005	1.694
Li_A511	1.059	1.059	1.098	1.012	1.012	1.131	1.154	1.088	0.355		0	0.548	0.533	0.535	0.537	0.537	0.537	0.537	0.537	0.537	0.537	0.537	0.537	0.537	0.537	3.184	1.962	1.652
Li_P100	1.059	1.059	1.098	1.012	1.012	1.131	1.154	1.088	0.355	0		0.548	0.533	0.535	0.537	0.537	0.537	0.537	0.537	0.537	0.537	0.537	0.537	0.537	0.537	3.184	1.962	1.652
St_Twort	1.088	1.088	1.127	1.041	1.041	1.159	1.183	1.117	0.591	0.548	0.548		0.235	0.237	0.239	0.239	0.239	0.239	0.239	0.239	0.239	0.239	0.239	0.239	0.239	3.213	1.991	1.68
St_GH15	1.072	1.072	1.111	1.025	1.025	1.144	1.167	1.101	0.576	0.533	0.533	0.235		0.023	0.025	0.025	0.025	0.025	0.025	0.025	0.025	0.025	0.025	0.025	0.025	3.198	1.975	1.665
St_JD007	1.074	1.074	1.113	1.027	1.027	1.146	1.169	1.103	0.578	0.535	0.535	0.237	0.023		0.027	0.027	0.027	0.027	0.027	0.027	0.027	0.027	0.027	0.027	0.027	3.2	1.977	1.667
St_K	1.076	1.076	1.115	1.029	1.029	1.148	1.171	1.105	0.579	0.537	0.537	0.239	0.025	0.027		0	0	0	0	0	0	0	0	0	0	3.201	1.979	1.669
St_Sb-1	1.076	1.076	1.115	1.029	1.029	1.148	1.171	1.105	0.579	0.537	0.537	0.239	0.025	0.027	0		0	0	0	0	0	0	0	0	0	3.201	1.979	1.669
St_A3R	1.076	1.076	1.115	1.029	1.029	1.148	1.171	1.105	0.579	0.537	0.537	0.239	0.025	0.027	0	0		0	0	0	0	0	0	0	0	3.201	1.979	1.669
St_676Z	1.076	1.076	1.115	1.029	1.029	1.148	1.171	1.105	0.579	0.537	0.537	0.239	0.025	0.027	0	0	0		0	0	0	0	0	0	0	3.201	1.979	1.669
St_Fi200W	1.076	1.076	1.115	1.029	1.029	1.148	1.171	1.105	0.579	0.537	0.537	0.239	0.025	0.027	0	0	0	0		0	0	0	0	0	0	3.201	1.979	1.669
St_P4W	1.076	1.076	1.115	1.029	1.029	1.148	1.171	1.105	0.579	0.537	0.537	0.239	0.025	0.027	0	0	0	0	0		0	0	0	0	0	3.201	1.979	1.669
St_G1	1.076	1.076	1.115	1.029	1.029	1.148	1.171	1.105	0.579	0.537	0.537	0.239	0.025	0.027	0	0	0	0	0	0		0	0	0	0	3.201	1.979	1.669
St_MSA6	1.076	1.076	1.115	1.029	1.029	1.148	1.171	1.105	0.579	0.537	0.537	0.239	0.025	0.027	0	0	0	0	0	0	0		0	0	0	3.201	1.979	1.669
St_ISP	1.076	1.076	1.115	1.029	1.029	1.148	1.171	1.105	0.579	0.537	0.537	0.239	0.025	0.027	0	0	0	0	0	0	0	0		0	0	3.201	1.979	1.669
St_Staph1N	1.076	1.076	1.115	1.029	1.029	1.148	1.171	1.105	0.579	0.537	0.537	0.239	0.025	0.027	0	0	0	0	0	0	0	0	0		0	3.201	1.979	1.669
St_A5W	1.076	1.076	1.115	1.029	1.029	1.148	1.171	1.105	0.579	0.537	0.537	0.239	0.025	0.027	0	0	0	0	0	0	0	0	0	0		3.201	1.979	1.669
Ba_SPO1	3.01	3.01	3.049	2.964	2.964	3.082	3.105	3.04	3.227	3.184	3.184	3.213	3.198	3.2	3.201	3.201	3.201	3.201	3.201	3.201	3.201	3.201	3.201	3.201	3.201		3.913	3.603
Lb_LP65	1.787	1.787	1.827	1.741	1.741	1.859	1.883	1.817	2.005	1.962	1.962	1.991	1.975	1.977	1.979	1.979	1.979	1.979	1.979	1.979	1.979	1.979	1.979	1.979	1.979	3.913		2.38
Bx_A9	1.477	1.477	1.516	1.431	1.431	1.549	1.572	1.507	1.694	1.652	1.652	1.68	1.665	1.667	1.669	1.669	1.669	1.669	1.669	1.669	1.669	1.669	1.669	1.669	1.669	3.603	2.38

## Sheet: portal protein
	Ba_B4	Ba_B5S	Ba_Bastille	Ba_BCP78	Ba_BCU4	Ba_BPS13	Ba_W.Ph.	Ba_phiAGATE	Ec_phiEF24C	Li_A511	Li_P100	St_Twort	St_GH15	St_JD007	St_K	St_Sb-1	St_A3R	St_676Z	St_Fi200W	St_P4W	St_G1	St_MSA6	St_ISP	St_Staph1N	St_A5W	Ba_SPO1	Lb_LP65	Bx_A9
Ba_B4		0	0.364	0.413	0.413	0.557	0.545	0.646	1.418	1.301	1.297	1.711	1.66	1.658	1.658	1.66	1.66	1.658	1.66	1.66	1.658	1.66	1.658	1.658	1.658	2.126	3.215	1.966
Ba_B5S	0		0.364	0.413	0.413	0.557	0.545	0.646	1.418	1.301	1.297	1.711	1.66	1.658	1.658	1.66	1.66	1.658	1.66	1.66	1.658	1.66	1.658	1.658	1.658	2.126	3.215	1.966
Ba_Bastille	0.364	0.364		0.629	0.629	0.569	0.557	0.862	1.634	1.517	1.513	1.927	1.877	1.874	1.874	1.876	1.876	1.874	1.876	1.876	1.874	1.876	1.874	1.874	1.874	2.342	3.432	2.183
Ba_BCP78	0.413	0.413	0.629		0	0.822	0.81	0.539	1.311	1.193	1.19	1.603	1.553	1.551	1.551	1.552	1.552	1.551	1.552	1.552	1.551	1.553	1.551	1.551	1.551	2.019	3.108	1.859
Ba_BCU4	0.413	0.413	0.629	0		0.822	0.81	0.539	1.311	1.193	1.19	1.603	1.553	1.551	1.551	1.552	1.552	1.551	1.552	1.552	1.551	1.553	1.551	1.551	1.551	2.019	3.108	1.859
Ba_BPS13	0.557	0.557	0.569	0.822	0.822		0.212	1.055	1.827	1.709	1.706	2.119	2.069	2.067	2.067	2.069	2.069	2.067	2.069	2.069	2.067	2.069	2.067	2.067	2.067	2.535	3.624	2.375
Ba_W.Ph.	0.545	0.545	0.557	0.81	0.81	0.212		1.043	1.815	1.698	1.694	2.108	2.058	2.055	2.055	2.057	2.057	2.055	2.057	2.057	2.055	2.057	2.055	2.055	2.055	2.523	3.613	2.364
Ba_phiAGATE	0.646	0.646	0.862	0.539	0.539	1.055	1.043		1.425	1.307	1.303	1.717	1.667	1.664	1.664	1.666	1.666	1.664	1.666	1.666	1.664	1.666	1.664	1.664	1.664	2.132	3.222	1.973
Ec_phiEF24C	1.418	1.418	1.634	1.311	1.311	1.827	1.815	1.425		0.805	0.801	1.215	1.165	1.163	1.163	1.164	1.164	1.163	1.164	1.164	1.163	1.165	1.163	1.163	1.163	2.459	3.549	2.3
Li_A511	1.301	1.301	1.517	1.193	1.193	1.709	1.698	1.307	0.805		0.004	1.097	1.047	1.045	1.045	1.046	1.046	1.045	1.046	1.046	1.045	1.047	1.045	1.045	1.045	2.342	3.431	2.182
Li_P100	1.297	1.297	1.513	1.19	1.19	1.706	1.694	1.303	0.801	0.004		1.094	1.043	1.041	1.041	1.043	1.043	1.041	1.043	1.043	1.041	1.043	1.041	1.041	1.041	2.338	3.427	2.178
St_Twort	1.711	1.711	1.927	1.603	1.603	2.119	2.108	1.717	1.215	1.097	1.094		0.334	0.331	0.331	0.333	0.333	0.331	0.333	0.333	0.331	0.334	0.331	0.331	0.331	2.752	3.841	2.592
St_GH15	1.66	1.66	1.877	1.553	1.553	2.069	2.058	1.667	1.165	1.047	1.043	0.334		0.006	0.006	0.008	0.008	0.006	0.008	0.008	0.006	0.008	0.006	0.006	0.006	2.702	3.791	2.542
St_JD007	1.658	1.658	1.874	1.551	1.551	2.067	2.055	1.664	1.163	1.045	1.041	0.331	0.006		0.004	0.005	0.005	0.004	0.005	0.005	0.004	0.006	0.004	0.004	0.004	2.699	3.789	2.54
St_K	1.658	1.658	1.874	1.551	1.551	2.067	2.055	1.664	1.163	1.045	1.041	0.331	0.006	0.004		0.005	0.005	0.004	0.005	0.005	0.004	0.006	0.004	0.004	0.004	2.699	3.789	2.54
St_Sb-1	1.66	1.66	1.876	1.552	1.552	2.069	2.057	1.666	1.164	1.046	1.043	0.333	0.008	0.005	0.005		0.007	0.005	0.007	0.007	0.005	0.007	0.005	0.005	0.005	2.701	3.79	2.541
St_A3R	1.66	1.66	1.876	1.552	1.552	2.069	2.057	1.666	1.164	1.046	1.043	0.333	0.008	0.005	0.005	0.007		0.005	0.007	0.007	0.005	0.007	0.005	0.005	0.005	2.701	3.79	2.541
St_676Z	1.658	1.658	1.874	1.551	1.551	2.067	2.055	1.664	1.163	1.045	1.041	0.331	0.006	0.004	0.004	0.005	0.005		0.005	0.005	0.004	0.006	0.004	0.004	0.004	2.699	3.789	2.54
St_Fi200W	1.66	1.66	1.876	1.552	1.552	2.069	2.057	1.666	1.164	1.046	1.043	0.333	0.008	0.005	0.005	0.007	0.007	0.005		0.007	0.005	0.007	0.005	0.005	0.005	2.701	3.79	2.541
St_P4W	1.66	1.66	1.876	1.552	1.552	2.069	2.057	1.666	1.164	1.046	1.043	0.333	0.008	0.005	0.005	0.007	0.007	0.005	0.007		0.005	0.007	0.005	0.005	0.005	2.701	3.79	2.541
St_G1	1.658	1.658	1.874	1.551	1.551	2.067	2.055	1.664	1.163	1.045	1.041	0.331	0.006	0.004	0.004	0.005	0.005	0.004	0.005	0.005		0.006	0.004	0.004	0.004	2.699	3.789	2.54
St_MSA6	1.66	1.66	1.876	1.553	1.553	2.069	2.057	1.666	1.165	1.047	1.043	0.334	0.008	0.006	0.006	0.007	0.007	0.006	0.007	0.007	0.006		0.006	0.006	0.006	2.701	3.791	2.542
St_ISP	1.658	1.658	1.874	1.551	1.551	2.067	2.055	1.664	1.163	1.045	1.041	0.331	0.006	0.004	0.004	0.005	0.005	0.004	0.005	0.005	0.004	0.006		0.004	0.004	2.699	3.789	2.54
St_Staph1N	1.658	1.658	1.874	1.551	1.551	2.067	2.055	1.664	1.163	1.045	1.041	0.331	0.006	0.004	0.004	0.005	0.005	0.004	0.005	0.005	0.004	0.006	0.004		0.004	2.699	3.789	2.54
St_A5W	1.658	1.658	1.874	1.551	1.551	2.067	2.055	1.664	1.163	1.045	1.041	0.331	0.006	0.004	0.004	0.005	0.005	0.004	0.005	0.005	0.004	0.006	0.004	0.004		2.699	3.789	2.54
Ba_SPO1	2.126	2.126	2.342	2.019	2.019	2.535	2.523	2.132	2.459	2.342	2.338	2.752	2.702	2.699	2.699	2.701	2.701	2.699	2.701	2.701	2.699	2.701	2.699	2.699	2.699		4.257	3.008
Lb_LP65	3.215	3.215	3.432	3.108	3.108	3.624	3.613	3.222	3.549	3.431	3.427	3.841	3.791	3.789	3.789	3.79	3.79	3.789	3.79	3.79	3.789	3.791	3.789	3.789	3.789	4.257		3.285
Bx_A9	1.966	1.966	2.183	1.859	1.859	2.375	2.364	1.973	2.3	2.182	2.178	2.592	2.542	2.54	2.54	2.541	2.541	2.54	2.541	2.541	2.54	2.542	2.54	2.54	2.54	3.008	3.285

## Sheet: tail sheath protein
	Ba_B4	Ba_B5S	Ba_Bastille	Ba_BCP78	Ba_BCU4	Ba_BPS13	Ba_W.Ph.	Ba_phiAGATE	Ec_phiEF24C	Li_A511	Li_P100	St_Twort	St_GH15	St_JD007	St_K	St_Sb-1	St_A3R	St_676Z	St_Fi200W	St_P4W	St_G1	St_MSA6	St_ISP	St_Staph1N	St_A5W	Ba_SPO1	Lb_LP65	Bx_A9
Ba_B4		0	0.437	0.542	0.544	0.661	0.712	0.588	1.289	1.29	1.286	1.572	1.541	1.544	1.545	1.547	1.545	1.549	1.549	1.549	1.547	1.547	1.545	1.545	1.545	2.723	1.91	1.554
Ba_B5S	0		0.437	0.542	0.544	0.661	0.712	0.588	1.289	1.29	1.286	1.572	1.541	1.544	1.545	1.547	1.545	1.549	1.549	1.549	1.547	1.547	1.545	1.545	1.545	2.723	1.91	1.554
Ba_Bastille	0.437	0.437		0.604	0.605	0.538	0.589	0.649	1.351	1.351	1.348	1.633	1.602	1.605	1.607	1.608	1.607	1.61	1.61	1.61	1.608	1.609	1.607	1.607	1.607	2.785	1.972	1.616
Ba_BCP78	0.542	0.542	0.604		0.002	0.828	0.879	0.527	1.228	1.229	1.225	1.511	1.48	1.483	1.484	1.486	1.484	1.488	1.488	1.488	1.486	1.486	1.484	1.484	1.484	2.662	1.849	1.493
Ba_BCU4	0.544	0.544	0.605	0.002		0.829	0.88	0.528	1.23	1.23	1.227	1.512	1.481	1.484	1.486	1.487	1.486	1.489	1.489	1.489	1.487	1.488	1.486	1.486	1.486	2.664	1.851	1.495
Ba_BPS13	0.661	0.661	0.538	0.828	0.829		0.178	0.873	1.575	1.575	1.572	1.857	1.826	1.829	1.831	1.832	1.831	1.834	1.834	1.834	1.832	1.833	1.831	1.831	1.831	3.009	2.196	1.84
Ba_W.Ph.	0.712	0.712	0.589	0.879	0.88	0.178		0.924	1.625	1.626	1.622	1.908	1.877	1.88	1.881	1.883	1.881	1.885	1.885	1.885	1.883	1.883	1.881	1.881	1.881	3.06	2.246	1.89
Ba_phiAGATE	0.588	0.588	0.649	0.527	0.528	0.873	0.924		1.195	1.195	1.192	1.478	1.447	1.449	1.451	1.453	1.451	1.455	1.455	1.455	1.453	1.453	1.451	1.451	1.451	2.629	1.816	1.46
Ec_phiEF24C	1.289	1.289	1.351	1.228	1.23	1.575	1.625	1.195		0.598	0.594	0.88	0.849	0.852	0.853	0.855	0.853	0.857	0.857	0.857	0.855	0.855	0.853	0.853	0.853	2.807	1.993	1.312
Li_A511	1.29	1.29	1.351	1.229	1.23	1.575	1.626	1.195	0.598		0.004	0.641	0.61	0.613	0.614	0.616	0.614	0.618	0.618	0.618	0.616	0.616	0.614	0.614	0.614	2.807	1.994	1.313
Li_P100	1.286	1.286	1.348	1.225	1.227	1.572	1.622	1.192	0.594	0.004		0.637	0.607	0.609	0.611	0.613	0.611	0.615	0.615	0.615	0.613	0.613	0.611	0.611	0.611	2.804	1.99	1.309
St_Twort	1.572	1.572	1.633	1.511	1.512	1.857	1.908	1.478	0.88	0.641	0.637		0.337	0.34	0.341	0.343	0.341	0.345	0.345	0.345	0.343	0.343	0.341	0.341	0.341	3.089	2.276	1.595
St_GH15	1.541	1.541	1.602	1.48	1.481	1.826	1.877	1.447	0.849	0.61	0.607	0.337		0.022	0.024	0.025	0.024	0.027	0.027	0.027	0.025	0.025	0.024	0.024	0.024	3.058	2.245	1.564
St_JD007	1.544	1.544	1.605	1.483	1.484	1.829	1.88	1.449	0.852	0.613	0.609	0.34	0.022		0.027	0.028	0.027	0.03	0.03	0.03	0.028	0.028	0.027	0.027	0.027	3.061	2.248	1.567
St_K	1.545	1.545	1.607	1.484	1.486	1.831	1.881	1.451	0.853	0.614	0.611	0.341	0.024	0.027		0.03	0.028	0.032	0.032	0.032	0.03	0.03	0.028	0.028	0.028	3.063	2.249	1.568
St_Sb-1	1.547	1.547	1.608	1.486	1.487	1.832	1.883	1.453	0.855	0.616	0.613	0.343	0.025	0.028	0.03		0.03	0.033	0.033	0.033	0.031	0.031	0.03	0.03	0.03	3.064	2.251	1.57
St_A3R	1.545	1.545	1.607	1.484	1.486	1.831	1.881	1.451	0.853	0.614	0.611	0.341	0.024	0.027	0.028	0.03		0.032	0.032	0.032	0.03	0.03	0.028	0.028	0.028	3.063	2.249	1.568
St_676Z	1.549	1.549	1.61	1.488	1.489	1.834	1.885	1.455	0.857	0.618	0.615	0.345	0.027	0.03	0.032	0.033	0.032		0.005	0.005	0.033	0.034	0.032	0.032	0.032	3.066	2.253	1.572
St_Fi200W	1.549	1.549	1.61	1.488	1.489	1.834	1.885	1.455	0.857	0.618	0.615	0.345	0.027	0.03	0.032	0.033	0.032	0.005		0.005	0.033	0.034	0.032	0.032	0.032	3.066	2.253	1.572
St_P4W	1.549	1.549	1.61	1.488	1.489	1.834	1.885	1.455	0.857	0.618	0.615	0.345	0.027	0.03	0.032	0.033	0.032	0.005	0.005		0.033	0.034	0.032	0.032	0.032	3.066	2.253	1.572
St_G1	1.547	1.547	1.608	1.486	1.487	1.832	1.883	1.453	0.855	0.616	0.613	0.343	0.025	0.028	0.03	0.031	0.03	0.033	0.033	0.033		0.031	0.03	0.03	0.03	3.064	2.251	1.57
St_MSA6	1.547	1.547	1.609	1.486	1.488	1.833	1.883	1.453	0.855	0.616	0.613	0.343	0.025	0.028	0.03	0.031	0.03	0.034	0.034	0.034	0.031		0.03	0.03	0.03	3.065	2.251	1.57
St_ISP	1.545	1.545	1.607	1.484	1.486	1.831	1.881	1.451	0.853	0.614	0.611	0.341	0.024	0.027	0.028	0.03	0.028	0.032	0.032	0.032	0.03	0.03		0.028	0.028	3.063	2.249	1.568
St_Staph1N	1.545	1.545	1.607	1.484	1.486	1.831	1.881	1.451	0.853	0.614	0.611	0.341	0.024	0.027	0.028	0.03	0.028	0.032	0.032	0.032	0.03	0.03	0.028		0.028	3.063	2.249	1.568
St_A5W	1.545	1.545	1.607	1.484	1.486	1.831	1.881	1.451	0.853	0.614	0.611	0.341	0.024	0.027	0.028	0.03	0.028	0.032	0.032	0.032	0.03	0.03	0.028	0.028		3.063	2.249	1.568
Ba_SPO1	2.723	2.723	2.785	2.662	2.664	3.009	3.06	2.629	2.807	2.807	2.804	3.089	3.058	3.061	3.063	3.064	3.063	3.066	3.066	3.066	3.064	3.065	3.063	3.063	3.063		2.863	3.072
Lb_LP65	1.91	1.91	1.972	1.849	1.851	2.196	2.246	1.816	1.993	1.994	1.99	2.276	2.245	2.248	2.249	2.251	2.249	2.253	2.253	2.253	2.251	2.251	2.249	2.249	2.249	2.863		2.258
Bx_A9	1.554	1.554	1.616	1.493	1.495	1.84	1.89	1.46	1.312	1.313	1.309	1.595	1.564	1.567	1.568	1.57	1.568	1.572	1.572	1.572	1.57	1.57	1.568	1.568	1.568	3.072	2.258

## Sheet: terminase, large subunit
	Ba_B4	Ba_B5S	Ba_Bastille	Ba_BCP78	Ba_BCU4	Ba_BPS13	Ba_W.Ph.	Ba_phiAGATE	Ec_phiEF24C	Li_A511	Li_P100	St_Twort	St_GH15	St_JD007	St_K	St_Sb-1	St_A3R	St_676Z	St_Fi200W	St_P4W	St_G1	St_MSA6	St_ISP	St_Staph1N	St_A5W	Ba_SPO1	Lb_LP65	Bx_A9
Ba_B4		0	0.134	0.013	0.016	0.261	0.29	0.151	1.184	1.021	1.021	1.417	1.224	1.226	1.226	1.226	1.226	1.226	1.226	1.226	1.226	1.229	1.226	1.226	1.226	1.878	1.236	1.05
Ba_B5S	0		0.134	0.013	0.016	0.261	0.29	0.151	1.184	1.021	1.021	1.417	1.224	1.226	1.226	1.226	1.226	1.226	1.226	1.226	1.226	1.229	1.226	1.226	1.226	1.878	1.236	1.05
Ba_Bastille	0.134	0.134		0.147	0.15	0.205	0.233	0.285	1.318	1.155	1.155	1.551	1.358	1.36	1.36	1.36	1.36	1.36	1.36	1.36	1.36	1.363	1.36	1.36	1.36	2.012	1.37	1.184
Ba_BCP78	0.013	0.013	0.147		0.003	0.274	0.302	0.164	1.196	1.034	1.034	1.43	1.237	1.239	1.239	1.239	1.239	1.239	1.239	1.239	1.239	1.242	1.239	1.239	1.239	1.891	1.249	1.062
Ba_BCU4	0.016	0.016	0.15	0.003		0.277	0.305	0.167	1.2	1.037	1.037	1.433	1.24	1.242	1.242	1.242	1.242	1.242	1.242	1.242	1.242	1.245	1.242	1.242	1.242	1.894	1.252	1.066
Ba_BPS13	0.261	0.261	0.205	0.274	0.277		0.232	0.412	1.445	1.282	1.282	1.678	1.486	1.487	1.487	1.487	1.487	1.487	1.487	1.487	1.487	1.49	1.487	1.487	1.487	2.139	1.498	1.311
Ba_W.Ph.	0.29	0.29	0.233	0.302	0.305	0.232		0.44	1.473	1.311	1.311	1.707	1.514	1.516	1.516	1.516	1.516	1.516	1.516	1.516	1.516	1.518	1.516	1.516	1.516	2.167	1.526	1.339
Ba_phiAGATE	0.151	0.151	0.285	0.164	0.167	0.412	0.44		1.335	1.172	1.172	1.568	1.375	1.377	1.377	1.377	1.377	1.377	1.377	1.377	1.377	1.38	1.377	1.377	1.377	2.029	1.387	1.201
Ec_phiEF24C	1.184	1.184	1.318	1.196	1.2	1.445	1.473	1.335		1.233	1.233	1.629	1.437	1.438	1.438	1.438	1.438	1.438	1.438	1.438	1.438	1.441	1.438	1.438	1.438	2.794	2.153	1.966
Li_A511	1.021	1.021	1.155	1.034	1.037	1.282	1.311	1.172	1.233		0.718	1.467	1.274	1.276	1.276	1.276	1.276	1.276	1.276	1.276	1.276	1.279	1.276	1.276	1.276	2.632	1.99	1.804
Li_P100	1.021	1.021	1.155	1.034	1.037	1.282	1.311	1.172	1.233	0.718		1.467	1.274	1.276	1.276	1.276	1.276	1.276	1.276	1.276	1.276	1.279	1.276	1.276	1.276	2.632	1.99	1.804
St_Twort	1.417	1.417	1.551	1.43	1.433	1.678	1.707	1.568	1.629	1.467	1.467		0.404	0.405	0.405	0.405	0.405	0.405	0.405	0.405	0.405	0.408	0.405	0.405	0.405	3.028	2.386	2.2
St_GH15	1.224	1.224	1.358	1.237	1.24	1.486	1.514	1.375	1.437	1.274	1.274	0.404		0.019	0.019	0.019	0.019	0.019	0.019	0.019	0.019	0.022	0.019	0.019	0.019	2.835	2.194	2.007
St_JD007	1.226	1.226	1.36	1.239	1.242	1.487	1.516	1.377	1.438	1.276	1.276	0.405	0.019		0.021	0.021	0.021	0.021	0.021	0.021	0.021	0.024	0.021	0.021	0.021	2.836	2.195	2.008
St_K	1.226	1.226	1.36	1.239	1.242	1.487	1.516	1.377	1.438	1.276	1.276	0.405	0.019	0.021		0.021	0.021	0.021	0.021	0.021	0.021	0.024	0.021	0.021	0.021	2.836	2.195	2.008
St_Sb-1	1.226	1.226	1.36	1.239	1.242	1.487	1.516	1.377	1.438	1.276	1.276	0.405	0.019	0.021	0.021		0.021	0.021	0.021	0.021	0.021	0.024	0.021	0.021	0.021	2.836	2.195	2.008
St_A3R	1.226	1.226	1.36	1.239	1.242	1.487	1.516	1.377	1.438	1.276	1.276	0.405	0.019	0.021	0.021	0.021		0.021	0.021	0.021	0.021	0.024	0.021	0.021	0.021	2.836	2.195	2.008
St_676Z	1.226	1.226	1.36	1.239	1.242	1.487	1.516	1.377	1.438	1.276	1.276	0.405	0.019	0.021	0.021	0.021	0.021		0.021	0.021	0.021	0.024	0.021	0.021	0.021	2.836	2.195	2.008
St_Fi200W	1.226	1.226	1.36	1.239	1.242	1.487	1.516	1.377	1.438	1.276	1.276	0.405	0.019	0.021	0.021	0.021	0.021	0.021		0.021	0.021	0.024	0.021	0.021	0.021	2.836	2.195	2.008
St_P4W	1.226	1.226	1.36	1.239	1.242	1.487	1.516	1.377	1.438	1.276	1.276	0.405	0.019	0.021	0.021	0.021	0.021	0.021	0.021		0.021	0.024	0.021	0.021	0.021	2.836	2.195	2.008
St_G1	1.226	1.226	1.36	1.239	1.242	1.487	1.516	1.377	1.438	1.276	1.276	0.405	0.019	0.021	0.021	0.021	0.021	0.021	0.021	0.021		0.024	0.021	0.021	0.021	2.836	2.195	2.008
St_MSA6	1.229	1.229	1.363	1.242	1.245	1.49	1.518	1.38	1.441	1.279	1.279	0.408	0.022	0.024	0.024	0.024	0.024	0.024	0.024	0.024	0.024		0.024	0.024	0.024	2.839	2.198	2.011
St_ISP	1.226	1.226	1.36	1.239	1.242	1.487	1.516	1.377	1.438	1.276	1.276	0.405	0.019	0.021	0.021	0.021	0.021	0.021	0.021	0.021	0.021	0.024		0.021	0.021	2.836	2.195	2.008
St_Staph1N	1.226	1.226	1.36	1.239	1.242	1.487	1.516	1.377	1.438	1.276	1.276	0.405	0.019	0.021	0.021	0.021	0.021	0.021	0.021	0.021	0.021	0.024	0.021		0.021	2.836	2.195	2.008
St_A5W	1.226	1.226	1.36	1.239	1.242	1.487	1.516	1.377	1.438	1.276	1.276	0.405	0.019	0.021	0.021	0.021	0.021	0.021	0.021	0.021	0.021	0.024	0.021	0.021		2.836	2.195	2.008
Ba_SPO1	1.878	1.878	2.012	1.891	1.894	2.139	2.167	2.029	2.794	2.632	2.632	3.028	2.835	2.836	2.836	2.836	2.836	2.836	2.836	2.836	2.836	2.839	2.836	2.836	2.836		2.56	2.373
Lb_LP65	1.236	1.236	1.37	1.249	1.252	1.498	1.526	1.387	2.153	1.99	1.99	2.386	2.194	2.195	2.195	2.195	2.195	2.195	2.195	2.195	2.195	2.198	2.195	2.195	2.195	2.56		1.313
Bx_A9	1.05	1.05	1.184	1.062	1.066	1.311	1.339	1.201	1.966	1.804	1.804	2.2	2.007	2.008	2.008	2.008	2.008	2.008	2.008	2.008	2.008	2.011	2.008	2.008	2.008	2.373	1.313

## Sheet: consensus tree
	Ba_B4	Ba_B5S	Ba_Bastille	Ba_BCP78	Ba_BCU4	Ba_BPS13	Ba_W.Ph.	Ba_phiAGATE	Ec_phiEF24C	Li_A511	Li_P100	St_Twort	St_GH15	St_JD007	St_K	St_Sb-1	St_A3R	St_676Z	St_Fi200W	St_P4W	St_G1	St_MSA6	St_ISP	St_Staph1N	St_A5W	Ba_SPO1	Lb_LP65	Bx_A9
Ba_B4		0	1.016	0.871	0.872	0.949	0.965	1.245	1.92	1.865	1.862	2.133	2.06	2.063	2.065	2.068	2.066	2.066	2.066	2.066	2.066	2.067	2.065	2.065	2.066	3.449	2.932	2.471
Ba_B5S	0		1.016	0.871	0.872	0.949	0.965	1.245	1.92	1.865	1.862	2.133	2.06	2.063	2.065	2.068	2.066	2.066	2.066	2.066	2.066	2.067	2.065	2.065	2.066	3.449	2.932	2.471
Ba_Bastille	1.016	1.016		0.91	0.911	0.067	0.083	1.284	1.959	1.904	1.901	2.172	2.099	2.102	2.104	2.107	2.105	2.105	2.105	2.105	2.105	2.106	2.104	2.104	2.105	3.488	2.971	2.51
Ba_BCP78	0.871	0.871	0.91		0.001	0.843	0.858	0.378	1.053	0.998	0.994	1.265	1.193	1.196	1.198	1.2	1.198	1.199	1.199	1.199	1.199	1.199	1.198	1.198	1.198	2.582	2.064	1.603
Ba_BCU4	0.872	0.872	0.911	0.001		0.844	0.859	0.379	1.054	0.998	0.995	1.266	1.194	1.196	1.199	1.201	1.199	1.2	1.2	1.2	1.199	1.2	1.199	1.199	1.199	2.583	2.065	1.604
Ba_BPS13	0.949	0.949	0.067	0.843	0.844		0.015	1.217	1.892	1.837	1.833	2.104	2.032	2.035	2.037	2.039	2.038	2.038	2.038	2.038	2.038	2.039	2.037	2.037	2.037	3.421	2.903	2.443
Ba_W.Ph.	0.965	0.965	0.083	0.858	0.859	0.015		1.232	1.908	1.852	1.849	2.12	2.048	2.05	2.052	2.055	2.053	2.053	2.053	2.053	2.053	2.054	2.053	2.052	2.053	3.437	2.919	2.458
Ba_phiAGATE	1.245	1.245	1.284	0.378	0.379	1.217	1.232		1.36	1.305	1.301	1.572	1.5	1.503	1.505	1.507	1.505	1.506	1.506	1.506	1.506	1.506	1.505	1.505	1.505	2.889	2.371	1.91
Ec_phiEF24C	1.92	1.92	1.959	1.053	1.054	1.892	1.908	1.36		0.711	0.708	1.183	1.111	1.113	1.115	1.118	1.116	1.116	1.117	1.117	1.116	1.117	1.116	1.115	1.116	3.062	2.544	2.083
Li_A511	1.865	1.865	1.904	0.998	0.998	1.837	1.852	1.305	0.711		0.005	1.128	1.055	1.058	1.06	1.063	1.061	1.061	1.061	1.061	1.061	1.062	1.06	1.06	1.06	3.006	2.488	2.028
Li_P100	1.862	1.862	1.901	0.994	0.995	1.833	1.849	1.301	0.708	0.005		1.124	1.052	1.055	1.057	1.059	1.057	1.058	1.058	1.058	1.058	1.058	1.057	1.057	1.057	3.003	2.485	2.024
St_Twort	2.133	2.133	2.172	1.265	1.266	2.104	2.12	1.572	1.183	1.128	1.124		0.399	0.401	0.404	0.406	0.404	0.404	0.405	0.405	0.404	0.405	0.404	0.404	0.404	3.274	2.756	2.295
St_GH15	2.06	2.06	2.099	1.193	1.194	2.032	2.048	1.5	1.111	1.055	1.052	0.399		0.006	0.008	0.01	0.008	0.009	0.009	0.009	0.009	0.009	0.008	0.008	0.008	3.202	2.684	2.223
St_JD007	2.063	2.063	2.102	1.196	1.196	2.035	2.05	1.503	1.113	1.058	1.055	0.401	0.006		0.008	0.01	0.008	0.008	0.009	0.009	0.008	0.009	0.008	0.008	0.008	3.204	2.686	2.226
St_K	2.065	2.065	2.104	1.198	1.199	2.037	2.052	1.505	1.115	1.06	1.057	0.404	0.008	0.008		0.005	0.003	0.004	0.004	0.004	0.003	0.004	0.003	0.003	0.003	3.206	2.689	2.228
St_Sb-1	2.068	2.068	2.107	1.2	1.201	2.039	2.055	1.507	1.118	1.063	1.059	0.406	0.01	0.01	0.005		0.006	0.006	0.006	0.006	0.006	0.007	0.005	0.005	0.005	3.209	2.691	2.23
St_A3R	2.066	2.066	2.105	1.198	1.199	2.038	2.053	1.505	1.116	1.061	1.057	0.404	0.008	0.008	0.003	0.006		0.004	0.004	0.004	0.004	0.005	0.003	0.003	0.004	3.207	2.689	2.228
St_676Z	2.066	2.066	2.105	1.199	1.2	2.038	2.053	1.506	1.116	1.061	1.058	0.404	0.009	0.008	0.004	0.006	0.004		0.002	0.002	0.004	0.005	0.004	0.004	0.004	3.207	2.689	2.229
St_Fi200W	2.066	2.066	2.105	1.199	1.2	2.038	2.053	1.506	1.117	1.061	1.058	0.405	0.009	0.009	0.004	0.006	0.004	0.002		0	0.005	0.005	0.004	0.004	0.004	3.208	2.69	2.229
St_P4W	2.066	2.066	2.105	1.199	1.2	2.038	2.053	1.506	1.117	1.061	1.058	0.405	0.009	0.009	0.004	0.006	0.004	0.002	0		0.005	0.005	0.004	0.004	0.004	3.208	2.69	2.229
St_G1	2.066	2.066	2.105	1.199	1.199	2.038	2.053	1.506	1.116	1.061	1.058	0.404	0.009	0.008	0.003	0.006	0.004	0.004	0.005	0.005		0.005	0.004	0.003	0.004	3.207	2.689	2.229
St_MSA6	2.067	2.067	2.106	1.199	1.2	2.039	2.054	1.506	1.117	1.062	1.058	0.405	0.009	0.009	0.004	0.007	0.005	0.005	0.005	0.005	0.005		0.004	0.004	0.005	3.208	2.69	2.229
St_ISP	2.065	2.065	2.104	1.198	1.199	2.037	2.053	1.505	1.116	1.06	1.057	0.404	0.008	0.008	0.003	0.005	0.003	0.004	0.004	0.004	0.004	0.004		0.003	0.003	3.207	2.689	2.228
St_Staph1N	2.065	2.065	2.104	1.198	1.199	2.037	2.052	1.505	1.115	1.06	1.057	0.404	0.008	0.008	0.003	0.005	0.003	0.004	0.004	0.004	0.003	0.004	0.003		0.003	3.206	2.689	2.228
St_A5W	2.066	2.066	2.105	1.198	1.199	2.037	2.053	1.505	1.116	1.06	1.057	0.404	0.008	0.008	0.003	0.005	0.004	0.004	0.004	0.004	0.004	0.005	0.003	0.003		3.207	2.689	2.228
Ba_SPO1	3.449	3.449	3.488	2.582	2.583	3.421	3.437	2.889	3.062	3.006	3.003	3.274	3.202	3.204	3.206	3.209	3.207	3.207	3.208	3.208	3.207	3.208	3.207	3.206	3.207		3.362	3.347
Lb_LP65	2.932	2.932	2.971	2.064	2.065	2.903	2.919	2.371	2.544	2.488	2.485	2.756	2.684	2.686	2.689	2.691	2.689	2.689	2.69	2.69	2.689	2.69	2.689	2.689	2.689	3.362		2.829
Bx_A9	2.471	2.471	2.51	1.603	1.604	2.443	2.458	1.91	2.083	2.028	2.024	2.295	2.223	2.226	2.228	2.23	2.228	2.229	2.229	2.229	2.229	2.229	2.228	2.228	2.228	3.347	2.829

## Sheet: genomic tree
	Ba_B4	Ba_B5S	Ba_Bastille	Ba_BCP78	Ba_BCU4	Ba_BPS13	Ba_W.Ph.	Ba_phiAGATE	Ec_phiEF24C	Li_A511	Li_P100	St_Twort	St_GH15	St_JD007	St_K	St_Sb-1	St_A3R	St_676Z	St_Fi200W	St_P4W	St_G1	St_MSA6	St_ISP	St_Staph1N	St_A5W	Ba_SPO1	Lb_LP65	Bx_A9
Ba_B4		0	0.415	0.471	0.471	0.486	0.482	0.503	0.523	0.516	0.516	0.525	0.524	0.52	0.519	0.517	0.522	0.526	0.525	0.525	0.525	0.534	0.527	0.522	0.521	0.547	0.544	0.536
Ba_B5S	0		0.415	0.471	0.471	0.486	0.482	0.503	0.523	0.516	0.516	0.525	0.524	0.52	0.519	0.517	0.522	0.526	0.525	0.525	0.525	0.534	0.527	0.522	0.521	0.547	0.544	0.536
Ba_Bastille	0.415	0.415		0.475	0.475	0.49	0.486	0.507	0.527	0.52	0.521	0.529	0.528	0.524	0.523	0.521	0.526	0.53	0.53	0.529	0.529	0.539	0.531	0.526	0.525	0.551	0.548	0.54
Ba_BCP78	0.471	0.471	0.475		0.02	0.49	0.487	0.507	0.528	0.521	0.521	0.529	0.528	0.524	0.523	0.521	0.526	0.53	0.53	0.53	0.53	0.539	0.531	0.526	0.526	0.552	0.548	0.541
Ba_BCU4	0.471	0.471	0.475	0.02		0.491	0.487	0.507	0.528	0.521	0.521	0.53	0.529	0.525	0.524	0.522	0.526	0.531	0.53	0.53	0.53	0.539	0.532	0.527	0.526	0.552	0.548	0.541
Ba_BPS13	0.486	0.486	0.49	0.49	0.491		0.268	0.508	0.528	0.522	0.522	0.53	0.529	0.525	0.524	0.522	0.527	0.531	0.531	0.53	0.531	0.54	0.532	0.527	0.527	0.552	0.549	0.541
Ba_W.Ph.	0.482	0.482	0.486	0.487	0.487	0.268		0.504	0.525	0.518	0.518	0.526	0.525	0.521	0.521	0.518	0.523	0.527	0.527	0.527	0.527	0.536	0.528	0.523	0.523	0.549	0.545	0.538
Ba_phiAGATE	0.503	0.503	0.507	0.507	0.507	0.508	0.504		0.531	0.525	0.525	0.533	0.532	0.528	0.527	0.525	0.53	0.534	0.534	0.533	0.534	0.543	0.535	0.53	0.53	0.555	0.552	0.544
Ec_phiEF24C	0.523	0.523	0.527	0.528	0.528	0.528	0.525	0.531		0.5	0.501	0.514	0.513	0.509	0.508	0.506	0.511	0.515	0.515	0.514	0.515	0.524	0.516	0.511	0.511	0.557	0.554	0.546
Li_A511	0.516	0.516	0.52	0.521	0.521	0.522	0.518	0.525	0.5		0.047	0.507	0.506	0.502	0.501	0.499	0.504	0.508	0.508	0.508	0.508	0.517	0.509	0.504	0.504	0.55	0.547	0.539
Li_P100	0.516	0.516	0.521	0.521	0.521	0.522	0.518	0.525	0.501	0.047		0.507	0.506	0.502	0.502	0.499	0.504	0.508	0.508	0.508	0.508	0.517	0.51	0.504	0.504	0.551	0.547	0.54
St_Twort	0.525	0.525	0.529	0.529	0.53	0.53	0.526	0.533	0.514	0.507	0.507		0.436	0.432	0.431	0.429	0.434	0.438	0.438	0.437	0.438	0.447	0.439	0.434	0.434	0.559	0.555	0.548
St_GH15	0.524	0.524	0.528	0.528	0.529	0.529	0.525	0.532	0.513	0.506	0.506	0.436		0.096	0.095	0.093	0.097	0.102	0.101	0.101	0.101	0.11	0.103	0.098	0.097	0.558	0.554	0.547
St_JD007	0.52	0.52	0.524	0.524	0.525	0.525	0.521	0.528	0.509	0.502	0.502	0.432	0.096		0.059	0.057	0.061	0.066	0.065	0.065	0.065	0.074	0.067	0.062	0.061	0.554	0.551	0.543
St_K	0.519	0.519	0.523	0.523	0.524	0.524	0.521	0.527	0.508	0.501	0.502	0.431	0.095	0.059		0.023	0.054	0.058	0.058	0.058	0.058	0.067	0.059	0.054	0.054	0.553	0.55	0.542
St_Sb-1	0.517	0.517	0.521	0.521	0.522	0.522	0.518	0.525	0.506	0.499	0.499	0.429	0.093	0.057	0.023		0.052	0.056	0.056	0.056	0.056	0.065	0.057	0.052	0.052	0.551	0.548	0.54
St_A3R	0.522	0.522	0.526	0.526	0.526	0.527	0.523	0.53	0.511	0.504	0.504	0.434	0.097	0.061	0.054	0.052		0.037	0.036	0.036	0.036	0.045	0.038	0.033	0.032	0.556	0.552	0.545
St_676Z	0.526	0.526	0.53	0.53	0.531	0.531	0.527	0.534	0.515	0.508	0.508	0.438	0.102	0.066	0.058	0.056	0.037		0.005	0.005	0.01	0.019	0.012	0.008	0.008	0.56	0.557	0.549
St_Fi200W	0.525	0.525	0.53	0.53	0.53	0.531	0.527	0.534	0.515	0.508	0.508	0.438	0.101	0.065	0.058	0.056	0.036	0.005		0.004	0.01	0.019	0.011	0.008	0.008	0.56	0.556	0.548
St_P4W	0.525	0.525	0.529	0.53	0.53	0.53	0.527	0.533	0.514	0.508	0.508	0.437	0.101	0.065	0.058	0.056	0.036	0.005	0.004		0.009	0.018	0.011	0.008	0.007	0.559	0.556	0.548
St_G1	0.525	0.525	0.529	0.53	0.53	0.531	0.527	0.534	0.515	0.508	0.508	0.438	0.101	0.065	0.058	0.056	0.036	0.01	0.01	0.009		0.012	0.004	0.008	0.008	0.56	0.556	0.548
St_MSA6	0.534	0.534	0.539	0.539	0.539	0.54	0.536	0.543	0.524	0.517	0.517	0.447	0.11	0.074	0.067	0.065	0.045	0.019	0.019	0.018	0.012		0.008	0.017	0.017	0.569	0.565	0.557
St_ISP	0.527	0.527	0.531	0.531	0.532	0.532	0.528	0.535	0.516	0.509	0.51	0.439	0.103	0.067	0.059	0.057	0.038	0.012	0.011	0.011	0.004	0.008		0.009	0.009	0.561	0.558	0.55
St_Staph1N	0.522	0.522	0.526	0.526	0.527	0.527	0.523	0.53	0.511	0.504	0.504	0.434	0.098	0.062	0.054	0.052	0.033	0.008	0.008	0.008	0.008	0.017	0.009		0.002	0.556	0.553	0.545
St_A5W	0.521	0.521	0.525	0.526	0.526	0.527	0.523	0.53	0.511	0.504	0.504	0.434	0.097	0.061	0.054	0.052	0.032	0.008	0.008	0.007	0.008	0.017	0.009	0.002		0.555	0.552	0.544
Ba_SPO1	0.547	0.547	0.551	0.552	0.552	0.552	0.549	0.555	0.557	0.55	0.551	0.559	0.558	0.554	0.553	0.551	0.556	0.56	0.56	0.559	0.56	0.569	0.561	0.556	0.555		0.56	0.557
Lb_LP65	0.544	0.544	0.548	0.548	0.548	0.549	0.545	0.552	0.554	0.547	0.547	0.555	0.554	0.551	0.55	0.548	0.552	0.557	0.556	0.556	0.556	0.565	0.558	0.553	0.552	0.56		0.554
Bx_A9	0.536	0.536	0.54	0.541	0.541	0.541	0.538	0.544	0.546	0.539	0.54	0.548	0.547	0.543	0.542	0.54	0.545	0.549	0.548	0.548	0.548	0.557	0.55	0.545	0.544	0.557	0.554

## Sheet: genome-to-genome similarity
	Ba_B4	Ba_B5S	Ba_Bastille	Ba_BCP78	Ba_BCU4	Ba_BPS13	Ba_W.Ph.	Ba_phiAGATE	Ec_phiEF24C	Li_A511	Li_P100	St_Twort	St_GH15	St_JD007	St_K	St_Sb-1	St_A3R	St_676Z	St_Fi200W	St_P4W	St_G1	St_MSA6	St_ISP	St_Staph1N	St_A5W	Ba_SPO1	Lb_LP65	Bx_A9
Ba_B4		99.9814	57.6994	53.121	53.0767	51.7233	51.7099	49.4483	46.5525	46.73	46.6355	46.0438	46.341	46.1358	46.0686	45.9683	46.1612	46.0687	46.0484	46.3192	46.2819	46.0149	46.286	46.2706	46.2589	44.8766	44.5518	45.3253
Ba_B5S	99.9772		57.6601	53.112	53.0943	51.7195	51.7484	49.4515	46.6495	46.734	46.6529	46.1668	46.3361	46.1412	46.0435	45.9736	46.162	46.092	46.0699	46.3269	46.3117	46.0737	46.3158	46.308	46.2848	44.9419	44.5402	45.3462
Ba_Bastille	58.5425	58.5459		52.2506	52.3828	53.6478	53.3019	49.1154	46.4014	46.6909	46.5839	45.9354	46.1429	45.9712	45.8813	45.83	45.9713	45.8161	45.7944	46.1383	46.1227	45.7931	46.1287	46.115	46.0951	44.978	44.5935	45.357
Ba_BCP78	53.4078	53.4086	51.9309		97.3453	49.7665	49.7346	50.4279	46.4337	46.7068	46.6874	45.5399	45.8644	45.4267	45.5637	45.4929	45.7252	45.4724	45.4884	45.8311	45.7656	45.3949	45.7731	45.7607	45.7588	44.8845	44.3489	45.3067
Ba_BCU4	53.5277	53.5274	52.054	97.9564		49.8663	49.758	50.4207	46.4006	46.7531	46.5394	45.5513	45.9413	45.4905	45.4679	45.456	45.6894	45.4627	45.4507	45.8105	45.7809	45.4589	45.7826	45.739	45.7223	44.8609	44.1838	45.2083
Ba_BPS13	52.0044	52.004	53.3005	49.8195	49.8414		72.8211	47.6716	46.0115	46.3334	46.2082	45.4368	46.0049	45.6427	45.6003	45.6301	45.6849	45.571	45.5497	45.9124	45.9302	45.6141	45.937	45.8652	45.8446	44.8444	44.4438	45.2031
Ba_W.Ph.	52.1815	52.1793	53.2332	49.946	49.8868	73.2081		47.7456	46.3433	46.6589	46.5578	46.0111	46.5421	46.3284	46.2581	46.212	46.3	46.2413	46.2161	46.4918	46.4994	46.2489	46.5144	46.4885	46.4804	44.9097	44.6723	45.4669
Ba_phiAGATE	50.3833	50.3834	49.3578	51.2553	51.2147	48.2954	48.143		46.5117	46.7993	46.6665	45.5034	45.7851	45.3823	45.5197	45.4807	45.6709	45.3761	45.4003	45.8981	45.852	45.3562	45.8441	45.8456	45.8355	44.8312	44.0872	45.4757
Ec_phiEF24C	47.4418	47.4432	46.9251	47.142	47.0459	46.8093	46.8997	47.1373		49.7281	49.6668	47.7341	47.9546	47.77	47.6959	47.7321	47.8671	47.8107	47.8324	48.0246	47.9703	47.7897	47.9594	47.9431	47.9481	45.1525	44.8686	46.0063
Li_A511	47.832	47.8355	47.3171	47.6133	47.5797	47.26	47.3393	47.3091	49.8732		94.0003	48.3897	49.0293	48.8109	48.7275	48.6609	48.7852	48.7461	48.7719	48.9591	48.9243	48.7357	48.9389	48.9121	48.9108	45.4941	45.0119	46.2072
Li_P100	47.9081	47.9112	47.39	47.8572	47.8116	47.1421	47.3524	47.3811	50.0437	95.3009		48.4913	49.0804	48.816	48.781	48.7317	48.8741	48.7362	48.768	49.0292	49.0073	48.7647	49.023	49.001	49.0063	45.5141	44.8213	46.3641
St_Twort	47.5255	47.5246	47.0559	47.0904	46.9927	46.9289	47.4407	46.7556	48.5935	48.9112	48.9773		56.8823	56.7626	56.5435	56.5757	56.7315	56.828	56.8187	56.8359	56.8224	56.847	56.8195	56.7422	56.7296	45.6669	45.4459	46.2614
St_GH15	47.7554	47.7544	47.229	47.1069	47.148	47.2757	47.6795	46.7391	48.7674	49.5129	49.4001	56.3092		91.7731	86.8947	86.5198	87.9954	89.797	89.7599	89.7026	89.806	89.5505	89.8494	89.6867	89.5024	45.5767	45.46	46.0071
St_JD007	47.6629	47.666	47.2007	47.0319	47.0274	47.0777	47.7572	46.7341	48.5794	49.3983	49.3468	56.0576	91.0557		89.9484	88.9918	90.5701	92.6035	92.6872	92.5531	92.6585	92.3784	92.7173	92.705	92.5207	45.5204	45.437	45.9921
St_K	47.7924	47.7901	47.3275	47.2909	47.307	47.243	47.9115	46.854	48.9434	49.7812	49.6568	57.0114	90.6609	94.7603		97.4448	97.0859	98.3198	98.0654	98.1386	98.3289	97.8963	98.3473	98.4758	98.3467	45.6465	45.5094	46.0223
St_Sb-1	47.7296	47.73	47.3145	47.2188	47.2523	47.2149	47.9741	46.8107	48.8574	49.7142	49.5475	57.1194	90.3813	94.033	97.7458		97.0896	98.7855	98.9198	98.6081	99.6735	99.3685	99.6619	98.6947	98.5592	45.5723	45.495	46.072
St_A3R	47.6346	47.6382	47.1376	47.2087	47.1257	47.1726	47.7954	46.8914	48.7347	49.4423	49.4077	56.7134	89.9881	93.4432	95.0974	94.8202		99.4114	99.3256	99.1703	98.1691	97.819	98.2427	98.4597	98.2492	45.6049	45.5139	45.9176
St_676Z	47.5547	47.5538	47.1146	47.0567	47.0116	47.1938	47.7083	46.6956	48.5678	49.4002	49.3255	56.3161	89.5186	93.0837	93.6923	93.8572	96.6539		99.4563	99.1628	98.3732	98.1295	98.4518	98.2038	97.9927	45.5067	45.5354	45.887
St_Fi200W	47.6648	47.6681	47.2434	47.1839	47.1421	47.2168	47.7876	46.8369	48.7015	49.374	49.3555	56.2068	89.4639	93.1788	93.4233	93.9519	96.591	99.4668		99.3007	98.4688	98.1813	98.5489	98.2453	98.0285	45.5224	45.5046	45.8149
St_P4W	47.5797	47.5805	47.2702	47.1667	47.1196	47.1282	47.804	46.867	48.6375	49.4294	49.3903	56.1754	89.6507	93.2902	93.8163	93.9898	96.7577	99.5029	99.6346		98.5742	98.2466	98.6511	98.6811	98.4633	45.5556	45.525	45.9067
St_G1	47.6698	47.6686	47.1796	47.1685	47.0872	47.2362	47.7622	46.7547	48.7129	49.4311	49.3465	56.2923	90.1187	93.7824	94.3111	95.1816	96.112	99.0275	99.1415	98.8936		99.4331	99.926	99.0122	98.8514	45.599	45.5181	46.0446
St_MSA6	47.5857	47.5865	47.1271	47.0296	47.0289	47.1886	47.7268	46.7201	48.6154	49.2972	49.2185	56.2643	89.2838	92.8028	93.2647	94.2673	95.1325	98.098	98.1698	97.896	98.7113		98.7771	97.946	97.7339	45.6159	45.4244	45.8759
St_ISP	47.6019	47.6018	47.1797	47.1473	47.1098	47.1876	47.7756	46.6622	48.7471	49.4512	49.3357	56.2419	90.1555	93.7601	94.2968	95.1257	96.1676	99.0953	99.2184	98.9804	99.8786	99.4532		99.0917	98.8834	45.6085	45.5178	45.9272
St_Staph1N	47.5861	47.5885	47.2283	47.1286	47.1141	47.2488	47.7946	46.7526	48.6434	49.4541	49.3729	56.4002	90.3447	94.1437	94.8253	94.7502	96.7941	99.2885	99.3197	99.4423	99.4427	99.0499	99.5107		99.7802	45.6397	45.49	45.9577
St_A5W	47.5874	47.5895	47.1882	47.1937	47.1656	47.1632	47.7773	46.8544	48.6017	49.3771	49.3144	56.2778	90.157	93.9779	94.738	94.655	96.6227	99.1044	99.1366	99.2703	99.3272	98.8806	99.3487	99.8248		45.6209	45.4717	45.9037
Ba_SPO1	45.0946	45.1108	44.7988	45.0132	44.9549	44.9108	44.9029	44.7017	44.5892	44.776	44.6549	44.485	44.3786	44.0746	44.0424	44.0089	44.1994	43.9055	43.8774	44.3518	44.3576	43.927	44.3637	44.3204	44.2997		43.4903	44.2808
Lb_LP65	45.1809	45.1731	44.9819	44.7878	44.8169	44.8646	45.0832	44.2942	44.5028	44.9165	44.8943	44.971	44.9509	44.3818	44.5281	44.5403	44.6265	44.3295	44.2971	44.8391	44.8526	44.2969	44.8645	44.7903	44.8004	44.0252		44.4897
Bx_A9	46.1361	46.1256	45.9012	46.0164	46.0261	45.9597	45.881	45.9844	46.2604	46.2074	46.219	45.4057	45.4291	45.0299	45.1307	45.0962	45.2037	44.9885	45.011	45.4384	45.4341	45.0569	45.4403	45.4075	45.4053	44.6179	44.2929

## Sheet: Distances between groups
Distribution of patrictic distances between Spounavirinae subgroups described in paper
Analysis	Value	in Bastille group	in Twort group	Bastille group / Twort group	Bastille group / SPO1	Twort group / SPO1	Bastille group / phage Twort	Twort group / phage Twort
DNA polymerase	MIN	0	0.016	1.04	3.148	3.373	1.597	0.557
	AVG	1.0915	0.506941	2.1004	3.801	3.77988	2.2505	0.725063
	MAX	1.873	1.499	2.639	4.189	3.93	2.639	1.499
helicase	MIN	0	0	1.551	3.275	3.884	1.709	0.439
	AVG	0.182	0.710574	1.77697	3.40863	3.97576	1.84275	0.75975
	MAX	0.343	2.263	2.157	3.529	4.235	1.964	2.263
major capsid protein	MIN	0	0	1.012	2.964	3.184	1.041	0.235
	AVG	0.452679	0.202691	1.09349	3.028	3.201	1.1055	0.29925
	MAX	0.832	0.591	1.197	3.105	3.227	1.183	0.591
portal protein	MIN	0	0.004	1.19	2.019	2.338	1.603	0.331
	AVG	0.563357	0.382471	1.70715	2.22775	2.64653	1.81238	0.482687
	MAX	1.055	1.215	2.119	2.535	2.752	2.119	1.215
tail sheath protein	MIN	0	0.004	1.192	2.629	2.804	1.478	0.337
	AVG	0.58575	0.272625	1.5606	2.78187	3.01953	1.63037	0.41275
	MAX	0.924	0.88	1.908	3.06	3.089	1.908	0.88
terminase, large subunit	MIN	0	0.019	1.021	1.878	2.632	1.417	0.404
	AVG	0.190214	0.48925	1.31882	1.986	2.82094	1.52513	0.614375
	MAX	0.44	1.629	1.707	2.167	3.028	1.707	1.629
consensus tree	MIN	0	0	0.994	2.582	3.003	1.265	0.399
	AVG	0.775607	0.386434	1.74996	3.16225	3.17829	1.84563	0.54275
	MAX	1.284	1.183	2.172	3.488	3.274	2.172	1.183
genomic tree	MIN	0	0.002	0.516	0.547	0.55	0.525	0.429
	AVG	0.441357	0.232184	0.526368	0.550625	0.557	0.528375	0.449687
	MAX	0.508	0.524	0.543	0.555	0.569	0.533	0.514
genome-to-genome similarity	MIN	47.6716	47.6959	45.3562	44.7017	43.8774	45.4368	47.7341
	AVG	55.8807	76.9054	46.6744	44.9134	44.9126	46.4689	55.0757
	MAX	99.9814	99.926	47.9741	45.1108	45.6669	47.5255	57.1194

[truncated: 1 more sheets: Distances between groups (2)]
