# Supplementary material for: The Discovery of phiAGATE, A Novel Phage Infecting Bacillus pumilus, Leads to New Insights into the Phylogeny of the Subfamily Spounavirinae
Source: PLoS One. 2014 Jan 23;9(1):e86632. doi: 10.1371/journal.pone.0086632 (PMC3900605; doi:10.1371/journal.pone.0086632)
Supplement: Table S5 — Results of congruence analysis. (XLS) [file pone.0086632.s008.xls]

## Sheet: P-Value
Tree1/Tree2	DNA polymerase	helicase	major capsid protein	portal protein	tail sheath protein	terminase large subunit
DNA polymerase	-	1.54801e-10	1.19304e-09	9.19472e-09	9.19472e-09	2.0086e-11
helicase	1.54801e-10	-	3.38166e-13	3.38166e-13	1.19304e-09	3.38166e-13
major capsid protein	1.19304e-09	3.38166e-13	-	2.0086e-11	2.0086e-11	3.38166e-13
portal protein	9.19472e-09	3.38166e-13	2.0086e-11	-	1.54801e-10	3.38166e-13
tail sheath protein	9.19472e-09	1.19304e-09	2.0086e-11	1.54801e-10	-	2.0086e-11
terminase large subunit	2.0086e-11	3.38166e-13	3.38166e-13	3.38166e-13	2.0086e-11	-

## Sheet: Icong
Tree1/Tree2	DNA polymerase	helicase	major capsid protein	portal protein	tail sheath protein	terminase large subunit
DNA polymerase	-	2.46069	2.33118	2.20167	2.20167	2.5902
helicase	2.46069	-	2.84922	2.84922	2.33118	2.84922
major capsid protein	2.33118	2.84922	-	2.5902	2.5902	2.84922
portal protein	2.20167	2.84922	2.5902	-	2.46069	2.84922
tail sheath protein	2.20167	2.33118	2.5902	2.46069	-	2.5902
terminase large subunit	2.5902	2.84922	2.84922	2.84922	2.5902	-
